# Supplementary material for: Covid-19 vaccine uptake and its associated factors among adult population in Dangila district, Awi Zone, Northwest Ethiopia: A mixed method study
Source: PLoS One. 2024 May 14;19(5):e0302531. doi: 10.1371/journal.pone.0302531 (PMC11093357; doi:10.1371/journal.pone.0302531)
Supplement: S1 File — (CSV) [file pone.0302531.s001.csv]

k_name	age_rep	educsat	familNo	incomamo	Q201yes	famhiscov	futugetcov	k1	k3	k4	k5	k6	k7	kkkk	k9	k10	k11	at1	at2	at3	at4	at5	at6	at7	at8	at9	at10	Q501typvaci	vaccidose	Q501famvacci	Q501yessympaftvac	Q505yesympenco	contcov	Q501Nocaunotvacci	chroinll	incrvaccuptake	religiosat1	occupsat	A	vaccisat	B	knowledge_fn	atitude_resp	sex	cat_edu	marrsat	cat_famsize	residsat	testcov
gumdri	30	no forma eduction	3	500	0	N0	No	No	No	No	No	No	N0		No	No	No	diagree	agree	agree	Dis agree	strongly disagree	agree	strongly agree	neutral	disagree	strongly disagree	Aserzecan	double dose	5	No		N0	fear of injection	N0	7	ortodox	merchat		No		poor knowledge	negative attitude	male	no-formal edu	married	<5	urban	No
gumdri	30	no forma eduction	6	6000	0	N0	No	yes	yes	yes	yes	yes	N0		yes	No	No	agree	strongly agree	strogly agree	Strongly agree	strongly agree	strongly agree	strongly agree	strongly agree	strongly agree	Neutral	pifer and asterzeca	0ne dose	2	yes	fever	N0		yes	3	ortodox	house wife		No		poor knowledge	positive attitude	male	no-formal edu	married	>=5	rural	No
gumdri	50	no forma eduction	2	200	fever and cough	N0	No	yes	yes	yes	yes	yes	yes	pifer aterzenca	yes	yes	yes	diagree	agree	agree	agree	strongly agree	agree	strongly agree	Disagree	Neutral	Agree	jansen jansen	0ne dose	5	yes	fever, chills ,injection site pain , injection site infection	yes		yes	4	ortodox	farmer		No		good knoldege	negative attitude	male	no-formal edu	married	<5	rural	yes
gumdri	29	secondary education	5	4000	0	N0	No	yes	No	No	yes	No	N0		No	No	No	strogly agree	strongly agree	agree	agree	agree	neutral	agree	strongly agree	Agree	strongly agree						N0	fear of injection	N0	7	ortodox	Daily laborer		No		poor knowledge	positive attitude	male	secondary & above	married	<5	rural	No
gumdri	38	no forma eduction	6	3500	0	N0	No	yes	yes	yes	yes	yes	N0		No	yes	yes	strogly agree	strongly agree	agree	Strongly agree	strongly agree	strongly agree	neutral	Disagree	Agree	Agree						N0	fear of injection,fear of adevrse effect	N0	7	ortodox	farmer		No		good knoldege	positive attitude	male	no-formal edu	married	>=5	rural	No
gumdri	49	secondary education	3	2500	0	N0	No	yes	yes	yes	yes	No	N0		No	yes	yes	strogly agree	agree	dis agree	Strongly agree	strongly agree	strongly agree	strongly agree	strongly Disagree	Agree	Disagree						yes	fear of injection,fear of adevrse effect	N0	7	ortodox	merchat		No		poor knowledge	positive attitude	female	secondary & above	divorced	<5	rural	No
gumdri	38	no forma eduction	6	1500	0	N0	No	yes	yes	yes	yes	yes	N0		yes	yes	yes	agree	strongly agree	neutral	Strongly agree	strongly agree	strongly agree	strongly agree	strongly agree	strongly agree	Neutral						N0	fear of injection,fear of adevrse effect	yes	7	ortodox	house wife		No		good knoldege	positive attitude	female	no-formal edu	married	>=5	rural	No
gumdri	28	no forma eduction	2	500	0	N0	No	yes	yes	yes	yes	No	N0		No	No	No	agree	strongly agree	neutral	Neutral	strongly agree	strongly agree	strongly agree	Disagree	strongly agree	Neutral						N0	fear of adevrse effect	N0	7	ortodox	other		No		poor knowledge	positive attitude	female	no-formal edu	divorced	<5	rural	No
gumdri	33	no forma eduction	4	2000	0	N0	No	yes	yes	yes	yes	yes	N0		No	No	No	strogly agree	strongly agree	neutral	Strongly agree	strongly agree	strongly agree	neutral	Disagree	Agree	Neutral						N0	fear of injection,fear of adevrse effect	N0	7	ortodox	house wife		No		poor knowledge	positive attitude	female	no-formal edu	divorced	<5	rural	No
gumdri	23	pimary edcation	3	1500	0	N0	No	yes	yes	yes	yes	No	N0		yes	No	No	agree	agree	neutral	agree	agree	agree	neutral	Disagree	Agree	Disagree						N0	fear of injection	N0	7	ortodox	farmer		No		poor knowledge	negative attitude	female	primeray	married	<5	rural	No
gumdri	20	secondary education	3	3000	0	N0	No	No	yes	yes	yes	yes	N0		No	No	No	agree	strongly agree	neutral	agree	strongly agree	neutral	neutral	Disagree	Agree	Disagree						N0	fear of injection,fear of adevrse effect	N0	3	ortodox	farmer		No		poor knowledge	negative attitude	female	secondary & above	married	<5	rural	No
gumdri	42	no forma eduction	7	2000	0	N0	No	yes	yes	yes	yes	yes	N0		No	No	No	agree	agree	neutral	agree	strongly agree	agree	neutral	Disagree	Neutral	Neutral	jansen jansen	0ne dose	1	yes	headche	N0		N0	7	ortodox	farmer		No		poor knowledge	negative attitude	male	no-formal edu	married	>=5	rural	No
gumdri	25	collage and above	2	2000	fever	N0	No	yes	yes	yes	yes	yes	N0		yes	No	No	agree	agree	agree	agree	strongly agree	agree	neutral	agree	Agree	Disagree						N0	fear of injection	N0	7	ortodox	house wife		No		poor knowledge	positive attitude	female	secondary & above	married	<5	rural	yes
gumdri	28	no forma eduction	3	800	0	N0	No	yes	yes	yes	yes	yes	N0		yes	No	No	agree	agree	neutral	agree	agree	agree	agree	Disagree	Agree	Neutral	jansen jansen	0ne dose	2	No		N0	doubts on vaccine effect	N0	3	ortodox	farmer		No		poor knowledge	negative attitude	female	no-formal edu	divorced	<5	rural	No
gumdri	20	secondary education	3	3500	0	N0	No	yes	yes	yes	yes	yes	N0		No	No	No	agree	agree	agree	Strongly agree	strongly agree	neutral	neutral	Disagree	Agree	Agree						N0	fear of injection,fear of adevrse effect	N0	7	ortodox	merchat		No		poor knowledge	positive attitude	female	secondary & above	married	<5	rural	No
gumdri	26	secondary education	4	500	short breath	N0	No	yes	No	No	No	No	N0		No	No	No	diagree	strongly agree	dis agree	Neutral	neutral	Dis agree	Disagree	Disagree	disagree	Neutral						N0	fear of injection,fear of adevrse effect,doubts on vaccine effect,personal health	yes	2	ortodox	other		No		poor knowledge	negative attitude	female	secondary & above	married	<5	rural	yes
gumdri	34	pimary edcation	4	2500	0	N0	No	yes	yes	yes	yes	yes	N0		No	yes	yes	agree	agree	agree	Strongly agree	strongly agree	strongly agree	agree	Disagree	Neutral	Neutral	jansen jansen	0ne dose	1	yes	fever, chills ,injection site pain , injection site infection	N0		N0	7	ortodox	farmer		yes		good knoldege	positive attitude	male	primeray	married	<5	rural	No
gumdri	25	no forma eduction	3	1500	0	N0	No	yes	yes	yes	yes	No	N0		No	No	No	agree	agree	neutral	agree	agree	strongly agree	agree	Disagree	Neutral	Neutral						N0	fear of injection,fear of adevrse effect,doubts on vaccine effect,personal health	N0	7	ortodox	Daily laborer		No		poor knowledge	negative attitude	male	no-formal edu	married	<5	rural	No
gumdri	25	pimary edcation	3	600	0	N0	No	yes	yes	yes	yes	yes	N0		yes	yes	yes	agree	agree	agree	agree	agree	agree	agree	Disagree	Agree	Neutral						N0	fear of injection,fear of adevrse effect	N0	7	ortodox	merchat		No		good knoldege	negative attitude	female	primeray	divorced	<5	rural	No
gumdri	22	secondary education	3	500	fever and cough	N0	No	yes	yes	yes	yes	yes	N0		No	No	No	agree	agree	agree	agree	agree	agree	agree	Disagree	Agree	Neutral	jansen jansen	0ne dose	1	No		N0	Because of my religion	N0	7	ortodox	other		yes		poor knowledge	negative attitude	female	secondary & above	married	<5	rural	yes
gumdri	73	no forma eduction	2	500	0	N0	No	yes	yes	yes	yes	yes	N0		No	No	No	agree	strongly agree	neutral	Strongly agree	strongly agree	agree	strongly agree	Disagree	Agree	Neutral	jansen jansen	0ne dose	2	yes	headche	N0		yes	7	ortodox	farmer		yes		poor knowledge	positive attitude	female	no-formal edu	married	<5	rural	No
gumdri	40	no forma eduction	2	500	0	N0	No	yes	yes	yes	yes	No	N0		No	No	No	agree	strongly agree	neutral	agree	agree	neutral	agree	Disagree	Agree	Neutral	jansen jansen	0ne dose	1	No		N0	Because of my religion	N0	7	ortodox	other		yes		poor knowledge	negative attitude	female	no-formal edu	divorced	<5	rural	No
gumdri	65	no forma eduction	6	2000	0	N0	No	yes	yes	yes	yes	yes	N0		No	No	No	agree	agree	neutral	agree	agree	neutral	neutral	Disagree	Neutral	Neutral	jansen jansen	0ne dose	2	yes	fever, chills ,injection site pain , injection site infection	N0		yes	7	ortodox	farmer		yes		poor knowledge	negative attitude	female	no-formal edu	married	>=5	rural	No
gumdri	48	pimary edcation	8	500	0	N0	No	yes	yes	yes	yes	yes	N0		No	No	No	agree	agree	neutral	Strongly agree	strongly agree	neutral	agree	Disagree	Agree	Neutral	jansen jansen	0ne dose	1	No		N0	Because of my religion	yes	7	ortodox	other		yes		poor knowledge	negative attitude	female	primeray	divorced	>=5	rural	No
gumdri	63	no forma eduction	8	4000	0	N0	No	yes	yes	yes	yes	yes	N0		No	yes	yes	agree	agree	neutral	Neutral	neutral	neutral	neutral	Disagree	Agree	Agree						N0	0ther	N0	7	ortodox	farmer		No		good knoldege	negative attitude	male	no-formal edu	married	>=5	rural	No
gumdri	35	no forma eduction	7	3000	fever	N0	No	yes	yes	yes	yes	yes	N0		No	No	No	agree	agree	neutral	agree	agree	neutral	neutral	Disagree	Neutral	Neutral	jansen jansen	0ne dose	2	yes	fever, chills ,injection site pain , injection site infection	N0		yes	7	ortodox	farmer		yes		poor knowledge	negative attitude	female	no-formal edu	married	>=5	rural	yes
gumdri	33	pimary edcation	2	1000	0	N0	No	yes	No	No	No	yes	N0		No	yes	yes	neutral	neutral	neutral	Neutral	neutral	neutral	neutral	Disagree	Neutral	Neutral						N0	fear of injection,fear of adevrse effect,doubts on vaccine effect,personal health	N0	7	ortodox	other		No		poor knowledge	negative attitude	female	primeray	divorced	<5	rural	No
gumdri	49	no forma eduction	7	3000	0	N0	No	yes	yes	yes	yes	yes	N0		No	yes	yes	neutral	neutral	dis agree	Neutral	neutral	neutral	Disagree	Disagree	Neutral	Neutral	jansen jansen	0ne dose	2	yes	fever, chills ,injection site pain , injection site infection	N0		yes	7	ortodox	farmer		yes		good knoldege	negative attitude	male	no-formal edu	married	>=5	rural	No
gumdri	34	no forma eduction	4	800	0	N0	No	yes	yes	yes	yes	yes	N0		No	No	No	agree	agree	neutral	agree	agree	neutral	neutral	Disagree	Neutral	Neutral						N0	fear of injection,fear of adevrse effect	N0	7	ortodox	other		No		poor knowledge	negative attitude	female	no-formal edu	divorced	<5	rural	No
gumdri	55	no forma eduction	6	2500	0	N0	No	yes	yes	yes	yes	yes	N0		No	yes	yes	agree	agree	neutral	agree	agree	neutral	neutral	Disagree	Agree	Neutral	jansen jansen	0ne dose	1	yes	fever, chills ,injection site pain , injection site infection	N0		yes	7	ortodox	farmer		yes		good knoldege	negative attitude	male	no-formal edu	married	>=5	rural	No
gumdri	28	pimary edcation	3	1000	0	N0	No	yes	yes	No	yes	yes	N0		No	yes	yes	agree	agree	neutral	agree	agree	neutral	neutral	Disagree	Neutral	Neutral						N0	fear of adevrse effect	N0	7	ortodox	other		No		poor knowledge	negative attitude	female	primeray	divorced	<5	rural	No
gumdri	28	pimary edcation	3	1500	0	N0	No	yes	yes	yes	yes	yes	N0		No	No	No	agree	agree	dis agree	agree	agree	neutral	neutral	strongly Disagree	Agree	Agree						N0	doubts on vaccine effect	N0	7	ortodox	Daily laborer		No		poor knowledge	negative attitude	female	primeray	married	<5	rural	No
gumdri	56	no forma eduction	6	3000	0	N0	No	yes	yes	yes	yes	yes	N0		No	No	No	agree	agree	neutral	agree	agree	neutral	neutral	Disagree	Neutral	Neutral	jansen jansen	0ne dose	3	yes	fever, chills ,injection site pain , injection site infection	N0		N0	7	ortodox	farmer		yes		poor knowledge	negative attitude	female	no-formal edu	married	>=5	rural	No
gumdri	44	no forma eduction	4	2500	0	N0	No	yes	No	No	No	yes	N0		No	yes	yes	neutral	agree	dis agree	Neutral	neutral	neutral	Disagree	Disagree	Neutral	Disagree						N0	fear of injection,fear of adevrse effect,doubts on vaccine effect,personal health	N0	7	ortodox	farmer		No		poor knowledge	negative attitude	female	no-formal edu	married	<5	rural	No
gumdri	70	no forma eduction	4	2000	0	N0	No	yes	yes	yes	yes	yes	N0		No	yes	yes	agree	agree	neutral	agree	agree	agree	neutral	Disagree	Agree	Neutral	jansen jansen	0ne dose	1	yes	headche	N0		yes	3	ortodox	farmer		yes		good knoldege	negative attitude	male	no-formal edu	married	<5	rural	No
gumdri	26	secondary education	4	2000	0	N0	No	yes	yes	No	yes	yes	N0		No	No	No	diagree	neutral	dis agree	Neutral	agree	neutral	Disagree	agree	Neutral	Neutral	jansen jansen	0ne dose	1	yes	fever, chills ,injection site pain , injection site infection	N0		N0	7	ortodox	Daily laborer		yes		poor knowledge	negative attitude	female	secondary & above	married	<5	rural	No
gumdri	42	no forma eduction	4	3000	0	N0	No	yes	yes	yes	yes	yes	N0		No	No	No	agree	agree	neutral	agree	agree	neutral	Disagree	Disagree	Neutral	Neutral						N0	fear of injection,fear of adevrse effect	N0	7	ortodox	farmer		No		poor knowledge	negative attitude	female	no-formal edu	married	<5	rural	No
gumdri	23	secondary education	4	1500	0	N0	No	yes	No	No	No	yes	N0		No	yes	yes	agree	agree	neutral	Neutral	agree	neutral	neutral	Disagree	Neutral	Disagree	jansen jansen	0ne dose	1	yes	fever, chills ,injection site pain , injection site infection	N0		N0	1	ortodox	Daily laborer		yes		poor knowledge	negative attitude	female	secondary & above	married	<5	rural	No
gumdri	38	pimary edcation	5	2000	fever and cough	N0	No	yes	yes	yes	yes	yes	N0		No	No	No	agree	agree	neutral	agree	agree	neutral	neutral	Disagree	Neutral	Disagree						N0	fear of injection,fear of adevrse effect,doubts on vaccine effect,personal health	N0	7	ortodox	farmer		No		poor knowledge	negative attitude	male	primeray	married	<5	rural	yes
gumdri	21	pimary edcation	6	5000	0	N0	yes	yes	yes	yes	yes	yes	N0		yes	yes	yes	agree	agree	agree	agree	agree	agree	agree	agree	Agree	Agree	jansen jansen	0ne dose	5	No		N0	0ther	N0	7	ortodox	farmer		yes		good knoldege	positive attitude	male	primeray	single	>=5	rural	No
gumdri	33	pimary edcation	4	4000	0	N0	No	yes	yes	No	yes	yes	N0		No	No	No	agree	agree	neutral	agree	agree	neutral	neutral	neutral	Agree	Neutral						N0	fear of injection,fear of adevrse effect	N0	7	ortodox	farmer		No		poor knowledge	negative attitude	male	primeray	married	<5	rural	No
gumdri	20	secondary education	4	2000	0	N0	No	yes	yes	No	yes	yes	N0		No	No	No	agree	agree	agree	Neutral	agree	neutral	Disagree	Disagree	Neutral	Disagree						N0	fear of injection,fear of adevrse effect,doubts on vaccine effect,personal health	N0	7	ortodox	student		No		poor knowledge	negative attitude	male	secondary & above	single	<5	rural	No
gumdri	22	secondary education	2	1000	0	N0	No	yes	yes	yes	yes	yes	N0		No	yes	yes	agree	agree	dis agree	agree	agree	neutral	neutral	Disagree	Neutral	Disagree						N0	fear of injection,fear of adevrse effect,doubts on vaccine effect,personal health	N0	7	ortodox	student		No		good knoldege	negative attitude	male	secondary & above	single	<5	rural	No
gumdri	42	pimary edcation	3	2500	0	N0	No	No	No	No	No	yes	N0		No	yes	yes	agree	agree	neutral	agree	agree	neutral	neutral	Disagree	disagree	Disagree						N0	fear of injection,fear of adevrse effect,doubts on vaccine effect,personal health	N0	7	ortodox	farmer		No		poor knowledge	negative attitude	female	primeray	married	<5	rural	No
gumdri	49	no forma eduction	6	3000	0	N0	No	yes	yes	yes	yes	yes	N0		No	No	No	agree	agree	neutral	agree	agree	neutral	neutral	Disagree	Agree	Disagree	jansen jansen	0ne dose	2	yes	fever, chills ,injection site pain , injection site infection	N0		yes	7	ortodox	farmer		yes		poor knowledge	negative attitude	female	no-formal edu	married	>=5	rural	No
gumdri	55	no forma eduction	5	2000	0	N0	No	yes	yes	yes	yes	yes	N0		No	yes	yes	agree	agree	dis agree	agree	agree	neutral	neutral	Disagree	Agree	Neutral						N0	fear of injection,fear of adevrse effect,doubts on vaccine effect,personal health	N0	7	ortodox	farmer		No		good knoldege	negative attitude	female	no-formal edu	married	<5	rural	No
gumdri	28	pimary edcation	4	1500	0	N0	No	yes	yes	yes	yes	yes	N0		No	No	No	agree	agree	dis agree	agree	agree	Dis agree	Disagree	Disagree	Neutral	Disagree						N0	fear of injection,fear of adevrse effect,doubts on vaccine effect,personal health	N0	7	ortodox	house wife		No		poor knowledge	negative attitude	female	primeray	married	<5	rural	No
gumdri	80	no forma eduction	5	1000	0	N0	No	yes	No	No	No	yes	N0		No	No	No	neutral	neutral	neutral	Neutral	agree	Dis agree	neutral	Disagree	Neutral	Disagree						N0	fear of injection,fear of adevrse effect,doubts on vaccine effect,personal health	N0	7	ortodox	farmer		No		poor knowledge	negative attitude	male	no-formal edu	married	<5	rural	No
gumdri	30	no forma eduction	4	2500	0	N0	No	yes	No	No	No	No	N0		No	No	No	neutral	neutral	neutral	Neutral	agree	neutral	neutral	Disagree	Neutral	Neutral						N0	fear of injection,fear of adevrse effect,doubts on vaccine effect,personal health	N0	7	ortodox	farmer		No		poor knowledge	negative attitude	male	no-formal edu	single	<5	rural	No
gumdri	45	no forma eduction	6	3000	0	N0	No	yes	yes	yes	yes	yes	N0		No	yes	yes	agree	agree	neutral	agree	agree	neutral	neutral	Disagree	Neutral	Disagree	jansen jansen	0ne dose	1	yes	fever, chills ,injection site pain , injection site infection	N0		N0	7	ortodox	farmer		yes		good knoldege	negative attitude	female	no-formal edu	married	>=5	rural	No
gumdri	38	collage and above	3	4186	short breath	N0	No	yes	yes	yes	yes	yes	yes	pifer aterzenca	No	yes	yes	agree	agree	neutral	agree	agree	neutral	neutral	Disagree	Neutral	Disagree						N0	fear of injection,fear of adevrse effect,doubts on vaccine effect,personal health	N0	7	ortodox	Gov’t employee		No		good knoldege	negative attitude	male	secondary & above	married	<5	rural	yes
gumdri	38	pimary edcation	3	4175	0	N0	No	yes	yes	yes	yes	yes	N0		No	yes	yes	agree	agree	neutral	agree	agree	Dis agree	neutral	Disagree	Neutral	Disagree						N0	fear of injection,fear of adevrse effect,doubts on vaccine effect,personal health	N0	7	ortodox	house wife		No		good knoldege	negative attitude	female	primeray	married	<5	rural	No
gumdri	30	no forma eduction	3	500	0	N0	No	yes	yes	yes	yes	yes	N0		No	No	No	agree	agree	neutral	agree	agree	neutral	agree	Disagree	Agree	Disagree	jansen jansen	0ne dose	1	No		N0	Because of my religion	N0	7	ortodox	Daily laborer		No		poor knowledge	negative attitude	female	no-formal edu	divorced	<5	rural	No
gumdri	60	no forma eduction	4	4000	0	N0	No	yes	yes	No	yes	yes	N0		No	No	No	agree	agree	agree	agree	agree	neutral	neutral	Disagree	Agree	Neutral	pifer and asterzeca	double dose	2	yes	fever, chills ,injection site pain , injection site infection	N0		N0	7	ortodox	farmer		No		poor knowledge	negative attitude	female	no-formal edu	married	<5	rural	No
gumdri	78	no forma eduction	6	3500	0	N0	No	yes	yes	No	yes	yes	N0		No	yes	yes	agree	agree	neutral	agree	agree	Dis agree	neutral	Disagree	Neutral	Disagree						N0	fear of injection,fear of adevrse effect,doubts on vaccine effect,personal health	yes	7	ortodox	farmer		No		poor knowledge	negative attitude	male	no-formal edu	married	>=5	rural	No
gumdri	64	no forma eduction	3	2000	0	N0	No	yes	yes	yes	yes	yes	N0		No	No	No	agree	agree	neutral	agree	agree	neutral	neutral	Disagree	Neutral	Neutral	jansen jansen	0ne dose	1	yes	fever, chills ,injection site pain , injection site infection	N0		N0	7	ortodox	farmer		yes		poor knowledge	negative attitude	female	no-formal edu	married	<5	rural	No
gumdri	24	collage and above	2	2500	0	N0	No	yes	yes	No	yes	No	N0		No	yes	yes	agree	agree	dis agree	agree	agree	neutral	neutral	Disagree	Agree	Disagree	jansen jansen	0ne dose	2	yes	fever, chills ,injection site pain , injection site infection	N0		N0	8	ortodox	other		yes		poor knowledge	negative attitude	male	secondary & above	single	<5	rural	No
gumdri	26	secondary education	5	3500	0	N0	No	yes	yes	No	yes	yes	N0		No	No	No	agree	neutral	neutral	agree	agree	neutral	neutral	Disagree	Neutral	Disagree						N0	fear of injection,fear of adevrse effect,doubts on vaccine effect,personal health	N0	7	ortodox	student		No		poor knowledge	negative attitude	female	secondary & above	single	<5	rural	No
gumdri	19	no forma eduction	5	4500	cough	N0	No	yes	No	No	No	No	N0		No	No	No	neutral	neutral	neutral	agree	agree	neutral	neutral	Disagree	Neutral	Neutral	jansen jansen	0ne dose	2	yes	injection site pain	N0		N0	7	ortodox	farmer		yes		poor knowledge	negative attitude	female	no-formal edu	married	<5	rural	yes
gumdri	37	no forma eduction	4	2000	0	N0	No	yes	yes	No	yes	yes	N0		No	yes	yes	neutral	neutral	neutral	agree	agree	Dis agree	Disagree	Disagree	Neutral	Neutral						N0	fear of injection,fear of adevrse effect,doubts on vaccine effect,personal health	N0	7	ortodox	farmer		No		poor knowledge	negative attitude	female	no-formal edu	married	<5	rural	No
gumdri	31	pimary edcation	3	2000		N0	No	yes	No	No	No	yes	N0		No	yes	yes	diagree	agree	dis agree	Neutral	neutral	Dis agree	Disagree	Disagree	disagree	Disagree						N0	fear of injection,fear of adevrse effect,doubts on vaccine effect,personal health	N0	2	ortodox	Daily laborer		No		poor knowledge	negative attitude	male	primeray	married	<5	rural	No
gumdri	58	no forma eduction	5	3000	0	N0	No	yes	yes	yes	yes	yes	N0		No	yes	yes	agree	neutral	agree	agree	agree	neutral	Disagree	Disagree	Neutral	Disagree	jansen jansen	0ne dose	2	yes	fever, chills ,injection site pain , injection site infection	N0		yes	7	ortodox	farmer		yes		good knoldege	negative attitude	female	no-formal edu	married	<5	rural	No
gumdri	40	secondary education	4	1000	0	N0	No	yes	No	No	No	yes	N0		No	yes	yes	neutral	neutral	agree	Neutral	agree	neutral	neutral	Disagree	Neutral	Disagree	jansen jansen	0ne dose	2	yes	fever, chills ,injection site pain , injection site infection	N0		N0	7	ortodox	farmer		yes		poor knowledge	negative attitude	female	secondary & above	divorced	<5	rural	No
gumdri	46	no forma eduction	7	3000	0	N0	No	yes	yes	No	No	yes	N0		No	yes	yes	diagree	agree	dis agree	Neutral	agree	Dis agree	Disagree	Disagree	disagree	Disagree						N0	fear of injection,fear of adevrse effect,doubts on vaccine effect,personal health	N0	2	ortodox	farmer		No		poor knowledge	negative attitude	male	no-formal edu	married	>=5	rural	No
gumdri	80	no forma eduction	3	2000	0	N0	No	yes	yes	No	yes	yes	N0		No	yes	yes	neutral	neutral	neutral	agree	agree	neutral	neutral	Disagree	Neutral	Disagree						N0	fear of injection,fear of adevrse effect	yes	7	ortodox	farmer		No		poor knowledge	negative attitude	male	no-formal edu	widowed	<5	rural	No
gumdri	35	pimary edcation	4	2500	0	N0	No	yes	yes	No	yes	yes	N0		No	yes	yes	neutral	neutral	dis agree	agree	agree	neutral	neutral	Disagree	Neutral	Neutral						N0	fear of adevrse effect	N0	7	ortodox	farmer		No		poor knowledge	negative attitude	male	primeray	married	<5	rural	No
gumdri	60	no forma eduction	2	1000	0	N0	No	yes	yes	No	yes	yes	N0		No	No	No	agree	agree	neutral	agree	agree	neutral	neutral	Disagree	Agree	Neutral	jansen jansen	0ne dose	1	yes	fever, chills ,injection site pain , injection site infection	N0		N0	7	ortodox	farmer		yes		poor knowledge	negative attitude	female	no-formal edu	divorced	<5	rural	No
gumdri	28	secondary education	3	3000		N0	No	yes	No	No	No	yes	N0		No	yes	yes	diagree	agree	dis agree	Neutral	agree	Dis agree	Disagree	Disagree	disagree	Disagree						N0	fear of injection,fear of adevrse effect,doubts on vaccine effect,personal health	N0	7	ortodox	Daily laborer		No		poor knowledge	negative attitude	male	secondary & above	married	<5	rural	No
gumdri	27	pimary edcation	4	1500	0	N0	No	yes	yes	yes	yes	yes	N0		No	No	No	agree	agree	dis agree	Neutral	agree	neutral	neutral	Disagree	disagree	Disagree						N0	fear of injection,fear of adevrse effect,doubts on vaccine effect,personal health	N0	7	ortodox	farmer		No		poor knowledge	negative attitude	female	primeray	married	<5	rural	No
gumdri	56	no forma eduction	6	3500	0	N0	No	yes	yes	No	yes	yes	N0		No	yes	yes	neutral	agree	dis agree	Neutral	agree	neutral	neutral	Disagree	Neutral	Disagree						N0	fear of injection,fear of adevrse effect,doubts on vaccine effect,personal health	N0	7	ortodox	farmer		No		poor knowledge	negative attitude	male	no-formal edu	married	>=5	rural	No
gumdri	41	pimary edcation	6	2500	0	N0	No	yes	yes	yes	yes	yes	N0		No	No	No	agree	agree	dis agree	agree	agree	neutral	neutral	Disagree	Neutral	Disagree						N0	fear of injection,fear of adevrse effect,doubts on vaccine effect,personal health	N0	7	ortodox	farmer		No		poor knowledge	negative attitude	male	primeray	married	>=5	rural	No
gumdri	40	no forma eduction	7	2500	0	N0	No	yes	yes	yes	yes	yes	N0		No	yes	yes	agree	agree	neutral	agree	agree	neutral	neutral	Disagree	Neutral	Disagree	jansen jansen	0ne dose	2	yes	fever, chills ,injection site pain , injection site infection	N0		N0	2	ortodox	farmer		yes		good knoldege	negative attitude	female	no-formal edu	married	>=5	rural	No
gumdri	19	secondary education	4	3000	0	N0	No	yes	yes	No	No	yes	N0		No	yes	yes	diagree	agree	dis agree	Neutral	agree	Dis agree	Disagree	Disagree	disagree	Disagree						N0	fear of injection,fear of adevrse effect,doubts on vaccine effect,personal health	N0	7	ortodox	student		No		poor knowledge	negative attitude	female	secondary & above	single	<5	rural	No
gumdri	34	pimary edcation	4	3000	0	N0	No	yes	yes	yes	yes	yes	N0		No	yes	yes	agree	agree	dis agree	agree	agree	neutral	Disagree	Disagree	Neutral	Disagree						N0	fear of injection,fear of adevrse effect,doubts on vaccine effect,personal health	N0	7	ortodox	Daily laborer		No		good knoldege	negative attitude	male	primeray	married	<5	rural	No
gumdri	55	no forma eduction	6	4000	0	N0	No	yes	yes	No	yes	yes	N0		No	No	No	neutral	neutral	dis agree	Neutral	agree	Dis agree	Disagree	Disagree	disagree	Disagree						N0	fear of injection,fear of adevrse effect,doubts on vaccine effect,personal health	N0	7	ortodox	farmer		No		poor knowledge	negative attitude	male	no-formal edu	married	>=5	rural	No
gumdri	64	no forma eduction	4	3000	0	N0	No	yes	yes	yes	yes	yes	N0		No	No	No	agree	agree	dis agree	agree	agree	neutral	neutral	Disagree	Agree	Neutral	jansen jansen	0ne dose	2	yes	fever, chills ,injection site pain , injection site infection	N0		yes	7	ortodox	farmer		yes		poor knowledge	negative attitude	female	no-formal edu	widowed	<5	rural	No
gumdri	39	pimary edcation	6	3500	0	N0	No	yes	yes	No	yes	yes	N0		No	No	No	diagree	agree	dis agree	agree	agree	neutral	neutral	Disagree	Neutral	Disagree						N0	fear of injection,fear of adevrse effect,doubts on vaccine effect,personal health	N0	7	ortodox	farmer		No		poor knowledge	negative attitude	male	primeray	married	>=5	rural	No
gult abshken	58	pimary edcation	7	5000	0	N0	No	yes	yes	No	yes	yes	N0		No	No	No	agree	agree	neutral	agree	agree	neutral	Disagree	Disagree	disagree	Disagree						N0	fear of injection,fear of adevrse effect,doubts on vaccine effect,personal health	N0	7	ortodox	farmer		No		poor knowledge	negative attitude	male	primeray	married	>=5	rural	No
gult abshken	30	pimary edcation	3	1000	0	N0	yes	yes	yes	yes	yes	yes	yes	asterzeca	yes	yes	yes	agree	agree	agree	agree	agree	agree	agree	agree	Agree	Agree	Aserzecan	0ne dose	2	No		N0	Because of my religion	N0	4	ortodox	Daily laborer		yes		good knoldege	positive attitude	male	primeray	married	<5	rural	yes
gult abshken	29	pimary edcation	3	1000	0	N0	yes	yes	yes	yes	yes	yes	yes	asterzeca	yes	yes	yes	agree	agree	agree	agree	agree	agree	agree	agree	Agree	Agree	Aserzecan	0ne dose	1	yes	fever	N0		N0	4	ortodox	farmer		yes		good knoldege	positive attitude	male	primeray	married	<5	rural	yes
gult abshken	26	secondary education	4	1000	0	N0	No	yes	yes	yes	yes	yes	yes	asterzeca	yes	yes	yes	agree	agree	agree	agree	agree	agree	agree	agree	Agree	Agree	Aserzecan	0ne dose	1	yes	fever	N0		N0	4	ortodox	house wife		yes		good knoldege	positive attitude	female	secondary & above	married	<5	rural	No
gult abshken	50	no forma eduction	4	1000	0	N0	No	yes	yes	yes	yes	yes	yes	asterzeca	yes	yes	yes	agree	agree	agree	agree	agree	agree	agree	agree	Agree	Agree	Aserzecan	0ne dose	4	yes	fever	N0		yes	4	ortodox	house wife		yes		good knoldege	positive attitude	female	no-formal edu	married	<5	rural	yes
gult abshken	19	secondary education	2	1000	0	N0	yes	yes	yes	No	yes	yes	N0		yes	No	No	agree	agree	agree	agree	agree	agree	agree	agree	Agree	Agree						N0	fear of injection	N0	1	ortodox	house wife		No		poor knowledge	positive attitude	female	secondary & above	married	<5	rural	No
gult abshken	25	no forma eduction	2	1000	0	N0	yes	No	yes	yes	yes	yes	yes	asterzeca	yes	yes	yes	agree	agree	agree	agree	agree	agree	agree	agree	Agree	Agree	Aserzecan	0ne dose	0	No		N0	Because of my religion	N0	1	ortodox	house wife		yes		good knoldege	positive attitude	female	no-formal edu	married	<5	rural	No
gult abshken	32	no forma eduction	3	1000	0	N0	yes	yes	yes	yes	yes	yes	yes	asterzeca	yes	yes	yes	agree	agree	agree	agree	agree	agree	agree	agree	Agree	Agree	Aserzecan	0ne dose	4	yes	fever	N0		yes	1	ortodox	Daily laborer		yes		good knoldege	positive attitude	female	no-formal edu	widowed	<5	rural	No
gult abshken	50	no forma eduction	4	1000	0	N0	yes	yes	yes	yes	yes	yes	yes	asterzeca	yes	yes	yes	agree	agree	agree	agree	agree	agree	agree	agree	Agree	Agree	Aserzecan	0ne dose	1	No		N0	Because of my religion	N0	1	ortodox	house wife		yes		good knoldege	positive attitude	female	no-formal edu	single	<5	rural	yes
gult abshken	49	no forma eduction	8	1000	0	N0	yes	yes	yes	yes	yes	yes	yes	asterzeca	yes	yes	yes	agree	agree	agree	agree	agree	agree	agree	agree	Agree	Agree	Aserzecan	0ne dose	3	yes	fever	N0		yes	1	ortodox	house wife		yes		good knoldege	positive attitude	female	no-formal edu	married	>=5	rural	yes
gult abshken	20	pimary edcation	2	1000	0	N0	yes	yes	yes	yes	yes	yes	yes	asterzeca	yes	yes	yes	agree	agree	agree	agree	agree	agree	agree	agree	Agree	Agree	Aserzecan	0ne dose	0	yes	fever	yes		N0	1	ortodox	Daily laborer		yes		good knoldege	positive attitude	female	primeray	single	<5	rural	yes
gult abshken	27	secondary education	4	1000	0	N0	No	yes	yes	yes	yes	yes	yes	asterzeca	yes	yes	yes	agree	agree	agree	agree	agree	agree	agree	agree	Agree	Agree	Aserzecan	0ne dose	3	yes	fever	N0		N0	1	ortodox	house wife		yes		good knoldege	positive attitude	female	secondary & above	married	<5	rural	yes
gult abshken	25	secondary education	3	3000	0	N0	yes	yes	yes	yes	yes	yes	yes	asterzeca	yes	yes	yes	agree	agree	agree	agree	agree	agree	agree	agree	Agree	Agree	Aserzecan	0ne dose	1	yes		yes	fear of injection	N0	1	ortodox	Daily laborer		yes		good knoldege	positive attitude	female	secondary & above	single	<5	rural	No
gult abshken	38	pimary edcation	5	1000	0	N0	yes	yes	yes	yes	yes	yes	yes	asterzeca	yes	yes	yes	agree	agree	agree	agree	agree	agree	agree	agree	Agree	Agree						N0	fear of injection	N0	1	ortodox	merchat		No		good knoldege	positive attitude	male	primeray	married	<5	rural	yes
gult abshken	25	secondary education	4	5000	0	N0	yes	yes	yes	yes	yes	yes	yes	asterzeca	yes	yes	yes	agree	agree	agree	agree	agree	agree	agree	agree	Agree	Agree	Aserzecan	0ne dose	1	yes	fever	N0		N0	1	ortodox	house wife		yes		good knoldege	positive attitude	female	secondary & above	married	<5	rural	yes
gult abshken	60	no forma eduction	3	1000	0	N0	yes	yes	yes	yes	yes	yes	yes	asterzeca	yes	yes	yes	agree	agree	agree	agree	agree	agree	agree	agree	Agree	Agree	Aserzecan	0ne dose	3	yes	fever	yes		yes	1	ortodox	house wife		yes		good knoldege	positive attitude	female	no-formal edu	married	<5	rural	yes
gult abshken	19	secondary education	8	2000	0	N0	No	yes	yes	yes	yes	yes	yes	asterzeca	yes	yes	yes	agree	agree	agree	agree	agree	agree	agree	agree	Agree	Agree	Aserzecan	0ne dose	1	No		N0	fear of injection	N0	1	ortodox	student		yes		good knoldege	positive attitude	male	secondary & above	single	>=5	rural	yes
gult abshken	28	secondary education	4	2000	0	N0	yes	yes	yes	yes	yes	yes	yes	asterzeca	yes	yes	yes	agree	agree	agree	agree	agree	agree	agree	agree	Agree	Agree	Aserzecan	0ne dose	1	yes	fever	N0		N0	1	ortodox	house wife		No		good knoldege	positive attitude	female	secondary & above	married	<5	rural	yes
gult abshken	27	secondary education	2	1000	0	N0	yes	yes	yes	yes	yes	yes	yes	asterzeca	yes	yes	yes	agree	agree	agree	agree	agree	agree	agree	agree	Agree	Agree	Aserzecan	0ne dose	2	yes	fever	N0		yes	1	ortodox	merchat		No		good knoldege	positive attitude	female	secondary & above	married	<5	rural	yes
gult abshken	22	pimary edcation	3	1000	0	N0	yes	yes	yes	yes	yes	yes	yes	asterzeca	yes	yes	yes	agree	agree	agree	agree	agree	agree	agree	agree	Agree	Agree	Aserzecan	0ne dose	1	yes	fever	N0		N0	1	ortodox	Daily laborer		No		good knoldege	positive attitude	male	primeray	married	<5	rural	No
gult abshken	21	pimary edcation	3	1000	0	N0	yes	yes	yes	yes	yes	yes	yes	asterzeca	yes	yes	yes	agree	agree	agree	agree	agree	agree	agree	agree	Agree	Agree	Aserzecan	0ne dose	3	yes	fever	N0		yes	1	ortodox	Daily laborer		yes		good knoldege	positive attitude	female	primeray	married	<5	rural	yes
gult abshken	24	pimary edcation	2	1000	0	N0	yes	yes	yes	yes	yes	yes	yes	asterzeca	yes	yes	yes	agree	agree	agree	agree	agree	agree	agree	agree	Agree	Agree	Aserzecan	0ne dose	2	yes	fever	N0		N0	1	ortodox	Daily laborer		No		good knoldege	positive attitude	male	primeray	married	<5	rural	yes
gult abshken	28	secondary education	3	1000	0	N0	yes	yes	yes	yes	yes	yes	yes	asterzeca	yes	yes	yes	agree	agree	agree	agree	agree	agree	agree	agree	Agree	Agree	Aserzecan	0ne dose	2	yes	fever	N0		N0	1	ortodox	Daily laborer		yes		good knoldege	positive attitude	female	secondary & above	married	<5	rural	yes
gult abshken	28	secondary education	4	1000	0	N0	No	yes	yes	yes	yes	yes	N0		No	yes	yes	agree	agree	agree	agree	agree	agree	agree	agree	Agree	Agree	Aserzecan	0ne dose	0	yes	fever	N0		yes	1	ortodox	house wife		No		good knoldege	positive attitude	female	secondary & above	married	<5	rural	No
gult abshken	27	secondary education	3	1000	0	N0	No	yes	yes	yes	yes	yes	yes	asterzeca	yes	yes	yes	agree	agree	neutral	agree	agree	agree	agree	agree	Agree	Agree						N0	fear of injection	N0	4	ortodox	merchat		No		good knoldege	positive attitude	female	secondary & above	married	<5	rural	No
gult abshken	20	secondary education	3	1000	0	N0	No	yes	yes	yes	yes	yes	yes	asterzeca	yes	yes	yes	agree	agree	agree	agree	agree	agree	agree	agree	Agree	Agree						N0	lack of vaccine access	N0	4	ortodox	merchat		No		good knoldege	positive attitude	male	secondary & above	married	<5	rural	yes
gult abshken	31	no forma eduction	4	1000	0	N0	No	yes	yes	yes	yes	yes	yes	asterzeca	yes	yes	yes	agree	agree	neutral	Dis agree	Disagree	agree	agree	agree	Agree	Agree						N0	lack of vaccine access	N0	4	ortodox	Daily laborer		No		good knoldege	negative attitude	male	no-formal edu	married	<5	rural	No
gult abshken	32	pimary edcation	3	1000	0	N0	No	yes	yes	yes	yes	yes	yes	asterzeca	yes	yes	yes	agree	neutral	agree	agree	agree	agree	agree	agree	Agree	Agree	Aserzecan	0ne dose	2	yes	fever	N0		N0	4	ortodox	Daily laborer		yes		good knoldege	positive attitude	female	primeray	married	<5	rural	No
gult abshken	19	collage and above	7	1000	0	N0	No	yes	yes	yes	yes	No	N0		yes	yes	yes	agree	neutral	agree	agree	agree	agree	agree	agree	Agree	Agree						N0	fear of injection	N0	4	ortodox	student		No		good knoldege	positive attitude	female	secondary & above	single	>=5	rural	yes
gult abshken	31	pimary edcation	4	1000	0	N0	No	yes	yes	yes	yes	yes	yes	asterzeca	yes	yes	yes	agree	neutral	agree	agree	agree	agree	agree	agree	Agree	Agree						N0	lack of vaccine access	N0	4	ortodox	farmer		No		good knoldege	positive attitude	male	primeray	married	<5	rural	No
gult abshken	19	no forma eduction	2	1000	0	N0	yes	yes	yes	yes	yes	yes	yes	asterzeca	yes	yes	yes	agree	neutral	agree	agree	agree	agree	agree	agree	Agree	Agree	Aserzecan	0ne dose	1	yes	fever	N0		N0	4	ortodox	merchat		yes		good knoldege	positive attitude	male	no-formal edu	married	<5	rural	yes
gult abshken	21	pimary edcation	2	1000	0	N0	yes	yes	yes	yes	yes	yes	yes	asterzeca	yes	yes	yes	agree	neutral	agree	Dis agree	agree	agree	agree	agree	Agree	Agree	Aserzecan	0ne dose	1	yes	fever	N0		yes	4	ortodox	student		yes		good knoldege	negative attitude	female	primeray	single	<5	rural	yes
gult abshken	19	pimary edcation	2	1000	0	N0	yes	yes	yes	yes	yes	yes	yes	asterzeca	yes	yes	yes	agree	neutral	agree	agree	agree	agree	agree	agree	Agree	Agree	Aserzecan	0ne dose	2	yes	fever	N0		N0	4	ortodox	student		yes		good knoldege	positive attitude	female	primeray	single	<5	rural	yes
gult abshken	28	no forma eduction	4	1000	0	N0	No	yes	yes	yes	yes	yes	yes	asterzeca	No	yes	yes	agree	neutral	agree	agree	agree	agree	agree	Disagree	Agree	Agree						N0	fear of injection	N0	4	ortodox	farmer		No		good knoldege	negative attitude	male	no-formal edu	married	<5	rural	No
gult abshken	35	no forma eduction	5	3500	0	N0	No	yes	yes	yes	yes	yes	N0		No	No	No	neutral	neutral	neutral	agree	agree	neutral	neutral	Disagree	disagree	Disagree						N0	fear of injection,fear of adevrse effect,doubts on vaccine effect,personal health	N0	7	ortodox	farmer		No		poor knowledge	negative attitude	female	no-formal edu	married	<5	rural	No
gumdri	45	no forma eduction	7	3000	0	N0	No	yes	yes	yes	yes	No	N0		No	No	No	agree	agree	neutral	agree	agree	neutral	neutral	Disagree	Neutral	Neutral	jansen jansen	0ne dose	1	No		N0	Because of my religion	N0	7	ortodox	farmer		yes		poor knowledge	negative attitude	female	no-formal edu	married	>=5	rural	No
gumdri	30	no forma eduction	6	4000	0	N0	No	yes	yes	yes	yes	yes	N0		No	yes	yes	agree	agree	neutral	agree	agree	neutral	agree	Disagree	Agree	Disagree						N0	fear of injection,fear of adevrse effect,doubts on vaccine effect,personal health	N0	7	ortodox	farmer		No		good knoldege	negative attitude	female	no-formal edu	married	>=5	rural	No
gumdri	45	no forma eduction	5	3500	0	N0	No	yes	yes	No	yes	yes	N0		No	yes	yes	agree	agree	neutral	agree	agree	neutral	agree	Disagree	Agree	Disagree						N0	fear of injection,fear of adevrse effect	yes	77	ortodox	farmer		No		poor knowledge	negative attitude	male	no-formal edu	married	<5	rural	No
gumdri	49	no forma eduction	8	3500	0	N0	No	yes	yes	yes	yes	yes	N0		No	yes	yes	agree	agree	agree	agree	agree	neutral	neutral	Disagree	Agree	Agree	jansen jansen	0ne dose	4	yes	injection site pain	N0		N0	7	ortodox	farmer		yes		good knoldege	negative attitude	female	no-formal edu	married	>=5	rural	No
gumdri	44	secondary education	4	3000	0	N0	No	yes	yes	yes	yes	yes	N0		No	No	No	agree	agree	dis agree	agree	agree	neutral	neutral	Disagree	Agree	Agree						N0	Because of my religion	yes	7	ortodox	farmer		No		poor knowledge	negative attitude	female	secondary & above	married	<5	rural	No
gumdri	40	pimary edcation	8	2500	0	N0	No	yes	yes	No	yes	yes	N0		No	No	No	agree	agree	dis agree	agree	agree	neutral	neutral	Disagree	Agree	Disagree						N0	fear of injection,fear of adevrse effect,doubts on vaccine effect,personal health	N0	7	ortodox	farmer		No		poor knowledge	negative attitude	male	primeray	married	>=5	rural	No
gumdri	48	no forma eduction	6	3500	0	N0	No	yes	yes	yes	yes	yes	N0		No	No	No	agree	agree	dis agree	agree	agree	neutral	Disagree	Disagree	Neutral	Neutral	jansen jansen	0ne dose	2	yes	fever, chills ,injection site pain , injection site infection	N0		N0	7	ortodox	farmer		yes		poor knowledge	negative attitude	male	no-formal edu	married	>=5	rural	No
gumdri	35	pimary edcation	6	2000	0	N0	No	yes	yes	No	yes	No	N0		No	No	No	agree	agree	dis agree	agree	agree	neutral	neutral	agree	Agree	Agree						N0	Because of my religion	N0	7	ortodox	farmer		No		poor knowledge	negative attitude	male	primeray	married	>=5	rural	No
gumdri	38	pimary edcation	5	2500	0	N0	No	yes	yes	yes	yes	yes	N0		No	yes	yes	agree	agree	agree	agree	agree	neutral	Disagree	Disagree	Neutral	Neutral	jansen jansen	0ne dose	1	yes	fever, chills ,injection site pain , injection site infection	N0		N0	7	ortodox	farmer		yes		good knoldege	negative attitude	male	primeray	married	<5	rural	No
gumdri	35	no forma eduction	6	3000	0	N0	No	yes	yes	yes	yes	No	N0		No	No	No	agree	agree	dis agree	agree	agree	neutral	agree	Disagree	Agree	Agree						N0	fear of injection,fear of adevrse effect	N0	7	ortodox	farmer		No		poor knowledge	negative attitude	female	no-formal edu	married	>=5	rural	No
gumdri	50	no forma eduction	5	2000	0	N0	No	yes	yes	No	yes	No	N0		No	No	No	agree	agree	neutral	agree	agree	neutral	agree	Disagree	Agree	Agree						N0	fear of injection,fear of adevrse effect,doubts on vaccine effect,personal health	N0	7	ortodox	farmer		No		poor knowledge	negative attitude	female	no-formal edu	married	<5	rural	No
gumdri	30	no forma eduction	7	3000	0	N0	No	yes	No	No	No	yes	N0		No	No	No	neutral	agree	dis agree	agree	agree	neutral	Disagree	Disagree	Neutral	Disagree						N0	fear of injection,fear of adevrse effect,doubts on vaccine effect,personal health	N0	7	ortodox	farmer		No		poor knowledge	negative attitude	female	no-formal edu	married	>=5	rural	No
gumdri	25	no forma eduction	6	2500	0	N0	yes	yes	yes	No	yes	No	N0		yes	yes	yes	agree	agree	dis agree	agree	agree	agree	Disagree	Disagree	Neutral	Neutral						N0	fear of injection,fear of adevrse effect,doubts on vaccine effect,personal health	N0	7	ortodox	farmer		No		poor knowledge	negative attitude	female	no-formal edu	married	>=5	rural	No
gumdri	44	no forma eduction	8	3000	0	N0	No	yes	yes	yes	yes	yes	N0		No	No	No	agree	agree	dis agree	agree	agree	neutral	neutral	Disagree	Neutral	Disagree						N0	fear of injection,fear of adevrse effect,doubts on vaccine effect,personal health	N0	7	ortodox	farmer		No		poor knowledge	negative attitude	male	no-formal edu	married	>=5	rural	No
gumdri	30	no forma eduction	6	2500	0	N0	No	yes	No	No	No	yes	N0		No	yes	yes	diagree	agree	dis agree	Neutral	agree	neutral	Disagree	Disagree	Neutral	Disagree						N0	fear of injection,fear of adevrse effect,doubts on vaccine effect,personal health	N0	7	ortodox	farmer		No		poor knowledge	negative attitude	female	no-formal edu	married	>=5	rural	No
gumdri	47	no forma eduction	7	3000	0	N0	No	yes	yes	No	yes	yes	N0		No	No	No	agree	agree	dis agree	agree	agree	neutral	neutral	Disagree	Neutral	Neutral						N0	fear of injection,fear of adevrse effect,doubts on vaccine effect,personal health	N0	7	ortodox	farmer		No		poor knowledge	negative attitude	male	no-formal edu	married	>=5	rural	No
gumdri	58	no forma eduction	5	3000	0	N0	No	yes	No	No	No	yes	N0		No	yes	yes	neutral	agree	dis agree	Neutral	agree	Dis agree	Disagree	strongly Disagree	Neutral	Disagree						N0	fear of injection,fear of adevrse effect,doubts on vaccine effect,personal health	N0	2	ortodox	farmer		No		poor knowledge	negative attitude	male	no-formal edu	married	<5	rural	No
gumdri	45	no forma eduction	3	1500	0	N0	No	yes	No	No	No	yes	N0		No	No	No	neutral	neutral	neutral	Neutral	agree	neutral	neutral	strongly Disagree	Neutral	Neutral						N0	fear of injection,fear of adevrse effect,doubts on vaccine effect,personal health	yes	2	ortodox	farmer		No		poor knowledge	negative attitude	female	no-formal edu	divorced	<5	rural	No
gumdri	70	no forma eduction	5	2500	0	N0	No	yes	yes	No	yes	yes	N0		No	No	No	agree	agree	dis agree	agree	agree	neutral	Disagree	Disagree	Neutral	Neutral						N0	fear of adevrse effect	N0	2	ortodox	farmer		No		poor knowledge	negative attitude	male	no-formal edu	widowed	<5	rural	No
gumdri	45	no forma eduction	8	3000	0	N0	No	yes	No	No	No	yes	N0		No	No	No	diagree	agree	dis agree	Neutral	neutral	neutral	Disagree	strongly Disagree	disagree	Disagree	jansen jansen	0ne dose	2	yes	fever, chills ,injection site pain , injection site infection	N0		N0	2	ortodox	farmer		yes		poor knowledge	negative attitude	male	no-formal edu	married	>=5	rural	No
gumdri	65	no forma eduction	3	1000	0	N0	No	yes	yes	No	yes	No	N0		No	yes	yes	agree	agree	neutral	agree	agree	neutral	agree	Disagree	Agree	Disagree	pifer and asterzeca	double dose	2	No		N0	Because of my religion	N0	2	ortodox	farmer		yes		poor knowledge	negative attitude	female	no-formal edu	divorced	<5	rural	No
gumdri	33	pimary edcation	5	2000	0	N0	No	yes	No	No	No	yes	N0		No	yes	yes	diagree	agree	dis agree	Neutral	agree	neutral	Disagree	strongly Disagree	disagree	Disagree						N0	doubts on vaccine effect	N0	2	ortodox	farmer		No		poor knowledge	negative attitude	male	primeray	married	<5	rural	No
gumdri	44	no forma eduction	5	1500	0	N0	No	yes	yes	yes	yes	yes	N0		No	No	No	agree	agree	neutral	agree	agree	neutral	neutral	Disagree	Neutral	Neutral	jansen jansen	0ne dose	2	yes	fever, chills ,injection site pain , injection site infection	N0		N0	2	ortodox	farmer		yes		poor knowledge	negative attitude	female	no-formal edu	married	<5	rural	No
gumdri	65	no forma eduction	8	3000	0	N0	No	yes	yes	yes	yes	yes	N0		No	No	No	agree	agree	dis agree	agree	agree	neutral	neutral	Disagree	Agree	Neutral						N0	fear of injection,fear of adevrse effect,doubts on vaccine effect,personal health	yes	2	ortodox	farmer		No		poor knowledge	negative attitude	male	no-formal edu	married	>=5	rural	No
gumdri	38	pimary edcation	3	1000	0	N0	No	yes	yes	No	yes	yes	N0		No	No	No	agree	agree	dis agree	agree	agree	neutral	Disagree	Disagree	Neutral	Neutral						N0	fear of adevrse effect	N0	2	ortodox	farmer		No		poor knowledge	negative attitude	female	primeray	divorced	<5	rural	No
gumdri	38	no forma eduction	8	3000	0	N0	No	No	No	No	No	No	N0		No	No	No	neutral	neutral	agree	Neutral	agree	neutral	neutral	Disagree	Neutral	Neutral						N0	0ther	N0	2	ortodox	farmer		No		poor knowledge	negative attitude	female	no-formal edu	married	>=5	rural	No
gumdri	53	no forma eduction	2	1000	0	N0	No	yes	yes	yes	yes	No	N0		No	No	No	neutral	neutral	agree	Neutral	agree	neutral	neutral	Disagree	Neutral	Neutral						N0	0ther	yes	2	ortodox	farmer		No		poor knowledge	negative attitude	female	no-formal edu	divorced	<5	rural	No
gumdri	25	no forma eduction	1	2500	0	N0	No	yes	yes	yes	yes	No	N0		No	yes	yes	agree	agree	agree	agree	agree	agree	agree	agree	Agree	Agree						N0	0ther	N0	2	ortodox	farmer		No		poor knowledge	positive attitude	male	no-formal edu	single	<5	rural	No
gult abshken	75	no forma eduction	4	1000	0	N0	No	yes	yes	yes	yes	yes	yes	asterzeca	yes	yes	yes	agree	agree	agree	agree	agree	agree	agree	agree	Agree	Agree	jansen jansen	0ne dose	3	yes	fever	yes		yes	1	ortodox	farmer		yes		good knoldege	positive attitude	male	no-formal edu	married	<5	rural	yes
gult abshken	25	pimary edcation	2	200	0	N0	No	yes	yes	yes	yes	yes	yes	asterzeca	yes	yes	yes	agree	agree	agree	agree	agree	agree	agree	agree	Agree	Agree	jansen jansen	0ne dose	2	yes	fever	N0		N0	1	ortodox	merchat		yes		good knoldege	positive attitude	female	primeray	married	<5	rural	yes
gult abshken	25	secondary education	3	1000	0	N0	No	yes	yes	yes	yes	yes	yes	asterzeca	yes	yes	yes	agree	agree	agree	agree	agree	agree	agree	agree	Agree	Agree	jansen jansen	0ne dose	3	yes	fever	N0		N0	1	ortodox	house wife		yes		good knoldege	positive attitude	female	secondary & above	married	<5	rural	yes
gult abshken	21	no forma eduction	2	1000	0	N0	yes	yes	yes	yes	yes	yes	yes	asterzeca	yes	yes	yes	agree	agree	agree	agree	agree	agree	agree	agree	Agree	Agree	jansen jansen	0ne dose	2	yes	fever	N0		N0	1	ortodox	merchat		yes		good knoldege	positive attitude	male	no-formal edu	married	<5	rural	yes
gult abshken	19	no forma eduction	4	1000	0	yes	yes	yes	yes	11	yes	yes	yes	asterzeca	yes	yes	yes	agree	agree	agree	agree	agree	agree	agree	agree	Agree	Agree	jansen jansen	0ne dose	2	yes	fever	N0		yes	1	ortodox	student		No		good knoldege	positive attitude	male	no-formal edu	married	<5	rural	yes
gult abshken	24	no forma eduction	4	2000	0	yes	yes	yes	yes	yes	yes	yes	yes	asterzeca	yes	yes	yes	agree	agree	agree	agree	agree	agree	agree	agree	Agree	Agree	jansen jansen	0ne dose	2	yes	fever	N0		N0	1	ortodox	student		yes		good knoldege	positive attitude	female	no-formal edu	single	<5	rural	yes
gult abshken	19	secondary education	4	1000	0	yes	yes	yes	yes	yes	yes	yes	yes	asterzeca	yes	yes	yes	agree	agree	agree	agree	agree	agree	agree	agree	disagree	Neutral	jansen jansen	0ne dose	2	yes	fever	N0		N0	1	ortodox	student		No		good knoldege	negative attitude	female	secondary & above	single	<5	rural	yes
gult abshken	29	no forma eduction	2	1000	0	N0	yes	yes	yes	yes	yes	yes	yes	asterzeca	yes	yes	yes	agree	neutral	strogly disagree	Strongly agree	strongly agree	strongly agree	strongly agree	strongly agree	Neutral	Agree	jansen jansen	0ne dose	1	yes	fever	N0		N0	1	ortodox	merchat		yes		good knoldege	positive attitude	male	no-formal edu	married	<5	rural	yes
gult abshken	41	no forma eduction	4	1000	0	N0	yes	yes	yes	yes	yes	yes	yes	asterzeca	yes	yes	yes	strogly agree	strongly agree	strogly agree	Strongly agree	strongly agree	strongly agree	strongly agree	strongly agree	strongly agree	strongly agree	jansen jansen	0ne dose	2	yes	chills	N0		N0	1	ortodox	merchat		No		good knoldege	positive attitude	male	no-formal edu	married	<5	rural	yes
gult abshken	28	no forma eduction				N0																											yes		N0		ortodox	house wife		No		good knoldege	positive attitude	female	no-formal edu	single	>=5	urban	No
gult abshken	28	no forma eduction	2	100000000	0	N0	yes	yes	yes	yes	yes	yes	yes	asterzeca	yes	yes	yes	agree	strongly agree	agree	Strongly agree	neutral	Dis agree	agree	strongly agree	strongly agree	strongly agree	jansen jansen	0ne dose	2	yes	fever	N0		N0	1	ortodox	merchat		No		good knoldege	positive attitude	male	no-formal edu	married	<5	rural	yes
gult abshken	100	no forma eduction	11	100000	fever,cough,shotrnes breath	N0	yes	yes	yes	yes	yes	yes	yes	asterzeca	yes	yes	yes	strogly agree	strongly agree	strogly agree	Strongly agree	strongly agree	strongly agree	strongly agree	strongly agree	strongly agree	strongly agree	jansen jansen	0ne dose	2	yes	fever	N0		N0	1	ortodox	merchat		No		good knoldege	positive attitude	male	no-formal edu	married	>=5	rural	yes
gult abshken	29	no forma eduction	9	10000	0	N0	yes	yes	yes	yes	yes	yes	yes	asterzeca	yes	yes	yes	strogly agree	strongly agree	strogly agree	Strongly agree	strongly agree	strongly agree	strongly agree	strongly agree	strongly agree	strongly agree	jansen jansen	0ne dose	11	yes	chills	N0		N0	1	ortodox	merchat		yes		good knoldege	positive attitude	male	no-formal edu	married	>=5	rural	yes
03	36	pimary edcation	3	1700	0	N0	yes	No	No	No	No	No	N0	asterzeca	No	No	No	diagree	agree	dis agree	Dis agree	Disagree	Dis agree	Disagree	Disagree	disagree	Disagree						N0	personal health	N0	3	ortodox	Daily laborer		No		poor knowledge	negative attitude	male	primeray	married	<5	urban	No
03	55	no forma eduction	5	500	0	N0	No	yes	No	No	No	No	N0		No	No	No	diagree	agree	dis agree	Dis agree	agree	agree	Disagree	Disagree	disagree	Disagree						N0	personal health	N0	3	ortodox	house wife		No		poor knowledge	negative attitude	female	no-formal edu	married	<5	urban	No
03	28	no forma eduction	4	4000	0	N0	No	yes	No	No	No	No	N0		No	No	No	agree	agree	dis agree	agree	Disagree	agree	agree	agree	Agree	Agree						N0	Because of my religion	N0	3	ortodox	Daily laborer		No		poor knowledge	negative attitude	male	no-formal edu	married	<5	urban	No
03	19	secondary education	4	5000	0	N0	No	yes	yes	No	yes	yes	N0		No	yes	yes	agree	agree	agree	agree	agree	agree	Disagree	agree	Agree	Disagree						N0	0ther	N0	3	ortodox	student		No		poor knowledge	negative attitude	female	secondary & above	single	<5	urban	No
03	26	no forma eduction	4	1000	0	N0	No	yes	yes	yes	yes	yes	N0		No	yes	yes	agree	agree	agree	Dis agree	Disagree	Dis agree	Disagree	Disagree	disagree	Agree						N0	fear of adevrse effect	N0	7	ortodox	merchat		No		good knoldege	negative attitude	female	no-formal edu	married	<5	urban	No
03	26	secondary education	3	1500	0	N0	No	yes	yes	yes	yes	yes	N0		yes	yes	yes	diagree	agree	agree	agree	agree	agree	agree	Disagree	Agree	Disagree						N0	0ther	N0	7	ortodox	merchat		No		good knoldege	negative attitude	female	secondary & above	married	<5	urban	No
03	30	pimary edcation	3	3000	0	N0	No	yes	yes	yes	yes	yes	N0		yes	No	No	agree	agree	agree	agree	agree	agree	agree	agree	Agree	Agree	pifer and asterzeca	double dose	1	yes	fever	N0		N0	7	ortodox	house wife		yes		poor knowledge	positive attitude	female	primeray	married	<5	urban	No
03	20	collage and above	4	2000	0	N0	No	yes	yes	yes	yes	yes	N0		yes	No	No	agree	agree	agree	agree	agree	agree	agree	agree	Agree	Agree						N0	fear of injection,fear of adevrse effect	N0	7	ortodox	student		No		poor knowledge	positive attitude	female	secondary & above	single	<5	urban	No
03	19	pimary edcation	4	3000	0	N0	No	yes	yes	yes	yes	yes	N0		yes	No	No	agree	agree	agree	agree	agree	agree	agree	agree	Agree	Agree						N0	fear of injection,fear of adevrse effect	N0	3	ortodox	student		No		poor knowledge	positive attitude	female	primeray	single	<5	urban	No
03	28	collage and above	4	6000	0	N0	No	yes	No	No	No	yes	N0		yes	No	No	agree	agree	agree	agree	agree	agree	agree	agree	Agree	Agree						N0	fear of injection,fear of adevrse effect,doubts on vaccine effect,personal health	N0	2	muslim	merchat		No		poor knowledge	positive attitude	male	secondary & above	married	<5	urban	No
03	20	secondary education	4	3000	0	N0	No	yes	yes	yes	yes	yes	N0		yes	No	No	agree	agree	agree	agree	agree	agree	agree	agree	Agree	Agree						N0	fear of injection,fear of adevrse effect,doubts on vaccine effect,personal health	N0	2	muslim	merchat		No		poor knowledge	positive attitude	male	secondary & above	single	<5	urban	No
03	38	no forma eduction	5	4500	0	N0	No	yes	yes	yes	yes	yes	N0		yes	yes	yes	agree	agree	agree	agree	agree	agree	agree	agree	Agree	Agree	pifer and asterzeca	double dose	2	yes	headche	N0		N0	3	ortodox	merchat		yes		good knoldege	positive attitude	male	no-formal edu	married	<5	urban	No
03	70	no forma eduction	4	3800	0	N0	No	yes	yes	yes	yes	yes	N0		yes	yes	yes	agree	agree	agree	agree	agree	agree	agree	agree	Agree	Agree	pifer and asterzeca	double dose	1	yes	headche	N0		N0	3	ortodox	Private employee		yes		good knoldege	positive attitude	male	no-formal edu	married	<5	urban	No
03	56	no forma eduction	3	2000	0	N0	No	yes	yes	yes	yes	yes	N0		No	No	No	neutral	neutral	neutral	Neutral	neutral	neutral	neutral	Disagree	disagree	Disagree						N0	fear of injection,fear of adevrse effect	N0	32	ortodox	house wife		No		poor knowledge	negative attitude	female	no-formal edu	married	<5	urban	No
03	48	pimary edcation	3	4000	0	N0	No	yes	yes	yes	yes	yes	N0		yes	yes	yes	agree	agree	agree	agree	agree	agree	agree	agree	Agree	Agree	pifer and asterzeca	double dose	2	yes	headche	N0		N0	2	ortodox	merchat		yes		good knoldege	positive attitude	female	primeray	married	<5	urban	No
03	35	pimary edcation	4	5000	0	N0	No	yes	yes	yes	yes	yes	N0		No	No	No	neutral	neutral	dis agree	agree	neutral	agree	Disagree	Disagree	disagree	Disagree						N0	fear of injection,fear of adevrse effect,doubts on vaccine effect,personal health	N0	2	ortodox	merchat		No		poor knowledge	negative attitude	male	primeray	married	<5	urban	No
03	33	no forma eduction	3	3000	0	N0	No	yes	yes	No	yes	yes	N0		No	yes	yes	agree	agree	agree	agree	agree	agree	agree	agree	Agree	Agree						N0	Because of my religion	N0	2	ortodox	merchat		No		poor knowledge	positive attitude	male	no-formal edu	married	<5	urban	No
03	25	pimary edcation	3	3600	0	N0	No	yes	yes	yes	yes	yes	N0		No	yes	yes	agree	agree	agree	agree	agree	agree	agree	Disagree	Agree	Agree	jansen jansen	0ne dose	1	yes	fever, chills ,injection site pain , injection site infection	N0		N0	3	ortodox	merchat		yes		good knoldege	positive attitude	female	primeray	married	<5	urban	No
03	20	secondary education	5	2500	0	N0	No	yes	yes	yes	yes	yes	N0		yes	yes	yes	agree	agree	agree	agree	agree	agree	agree	agree	Agree	Agree	jansen jansen	0ne dose	1	yes	fever, chills ,injection site pain , injection site infection	N0		N0	2	ortodox	student		yes		good knoldege	positive attitude	male	secondary & above	single	<5	urban	No
03	68	no forma eduction	4	5800	0	N0	No	yes	yes	yes	yes	yes	N0		yes	yes	yes	agree	agree	agree	agree	agree	agree	agree	agree	Agree	Agree	pifer and asterzeca	0ne dose	2	yes	fever, chills ,injection site pain , injection site infection	N0		yes	3	ortodox	merchat		yes		good knoldege	positive attitude	male	no-formal edu	married	<5	urban	No
03	44	no forma eduction	5	4000	0	N0	No	yes	yes	yes	yes	yes	N0		yes	yes	yes	agree	agree	agree	agree	agree	agree	agree	agree	Agree	Agree						N0	fear of injection,fear of adevrse effect,doubts on vaccine effect,personal health	N0	2	ortodox	Private employee		No		good knoldege	positive attitude	male	no-formal edu	married	<5	urban	No
03	36	pimary edcation	3	3000	0	N0	No	yes	yes	yes	yes	yes	N0		No	yes	yes	agree	agree	agree	agree	agree	agree	agree	agree	Agree	Agree						N0	fear of injection,fear of adevrse effect,doubts on vaccine effect,personal health	N0	2	ortodox	merchat		No		good knoldege	positive attitude	female	primeray	married	<5	urban	No
03	23	pimary edcation	2	2000	0	N0	No	yes	yes	yes	yes	yes	N0		No	yes	yes	neutral	neutral	neutral	Neutral	neutral	neutral	neutral	Disagree	disagree	Neutral						N0	fear of injection,fear of adevrse effect	N0	2	ortodox	house wife		No		good knoldege	negative attitude	female	primeray	married	<5	urban	No
03	20	collage and above	5	1500	0	N0	No	yes	yes	yes	yes	yes	yes	Jansen Jansen	yes	yes	yes	agree	agree	agree	agree	agree	agree	agree	Disagree	Agree	Agree	pfizer	double dose	1	yes	fever, chills ,injection site pain , injection site infection	N0		N0	3	ortodox	student		yes		good knoldege	positive attitude	male	secondary & above	single	<5	urban	No
03	65	no forma eduction	3	6000	0	N0	No	yes	yes	yes	yes	yes	N0		yes	yes	yes	agree	agree	agree	agree	agree	agree	agree	agree	Agree	Agree	jansen jansen	double dose	2	yes	fever, chills ,injection site pain , injection site infection	N0		yes	3	ortodox	merchat		yes		good knoldege	positive attitude	male	no-formal edu	married	<5	urban	No
03	29	no forma eduction	5	3500	0	N0	No	yes	yes	yes	yes	yes	N0		No	yes	yes	neutral	neutral	neutral	Neutral	neutral	neutral	neutral	Disagree	Neutral	Neutral						N0	fear of injection,fear of adevrse effect	N0	3	ortodox	house wife		No		good knoldege	negative attitude	female	no-formal edu	married	<5	urban	No
03	78	no forma eduction	4	4300	0	N0	No	yes	yes	yes	yes	yes	N0		No	yes	yes	agree	agree	dis agree	Dis agree	Disagree	Dis agree	Disagree	Disagree	disagree	Disagree						N0	perfer to other protection	N0	3	ortodox	Private employee		No		good knoldege	negative attitude	male	no-formal edu	married	<5	urban	No
03	36	pimary edcation	5	6000	0	N0	No	yes	yes	yes	yes	yes	yes	Jansen Jansen	yes	yes	yes	agree	agree	agree	agree	agree	agree	agree	agree	Agree	Agree						N0	fear of injection,fear of adevrse effect,doubts on vaccine effect,personal health	N0	3	ortodox	Gov’t employee		No		good knoldege	positive attitude	male	primeray	married	<5	urban	No
03	50	collage and above	5	7500	0	N0	No	yes	yes	yes	yes	yes	yes	pfizer	yes	yes	yes	agree	agree	agree	agree	agree	agree	agree	Disagree	Agree	Agree	pfizer	double dose	3	yes	fever, chills ,injection site pain , injection site infection	N0		N0	3	ortodox	Gov’t employee		yes		good knoldege	positive attitude	male	secondary & above	married	<5	urban	No
03	24	pimary edcation	1	2560	0	N0	No	yes	yes	yes	yes	yes	N0		No	No	No	agree	agree	agree	agree	agree	agree	agree	agree	Agree	Agree						N0	fear of injection,fear of adevrse effect,doubts on vaccine effect,personal health	N0	3	ortodox	Private employee		No		poor knowledge	positive attitude	male	primeray	single	<5	urban	No
03	43	no forma eduction	4	8000	0	N0	No	yes	yes	yes	yes	yes	N0		No	yes	yes	agree	agree	agree	agree	agree	agree	agree	agree	Agree	Agree	jansen jansen	double dose	1	yes	fever, chills ,injection site pain , injection site infection	N0		yes	3	ortodox	merchat		yes		good knoldege	positive attitude	male	no-formal edu	married	<5	urban	No
03	45	no forma eduction	3	3000	0	N0	No	yes	yes	No	No	No	N0		No	No	No	agree	agree	agree	agree	agree	agree	agree	agree	Agree	Agree						N0	fear of injection,fear of adevrse effect,doubts on vaccine effect,personal health	N0	3	ortodox	house wife		No		poor knowledge	positive attitude	female	no-formal edu	married	<5	urban	No
03	60	no forma eduction	4	1500	0	N0	yes	yes	yes	yes	yes	yes	N0		No	yes	yes	agree	agree	agree	agree	agree	agree	agree	agree	Agree	Agree	jansen jansen	0ne dose	2	yes	fever, chills ,injection site pain , injection site infection	N0		N0	3	ortodox	house wife		yes		good knoldege	positive attitude	female	no-formal edu	divorced	<5	urban	No
03	40	secondary education	4	200	0	N0	No	yes	yes	yes	yes	yes	N0		No	No	No	agree	agree	agree	agree	agree	agree	agree	agree	Agree	Agree						N0	fear of injection,fear of adevrse effect	N0	3	ortodox	merchat		No		poor knowledge	positive attitude	female	secondary & above	divorced	<5	urban	No
03	19	secondary education	4	1000	fever,cough,shotrnes breath	N0	No	yes	yes	yes	yes	yes	N0		yes	yes	yes	agree	agree	agree	agree	agree	agree	agree	agree	Agree	Agree						N0	fear of injection,fear of adevrse effect	N0	3	ortodox	student		No		good knoldege	positive attitude	female	secondary & above	single	<5	urban	yes
03	70	no forma eduction	1	500	0	N0	No	No	No	yes	yes	yes	N0		No	yes	yes	agree	agree	agree	agree	agree	agree	agree	agree	Agree	Agree	jansen jansen	double dose	1	yes	11	N0		N0	2	ortodox	house wife		yes		poor knowledge	positive attitude	female	no-formal edu	widowed	<5	urban	No
03	50	pimary edcation	4	800	0	N0	No	yes	yes	yes	yes	yes	yes	Jansen Jansen	yes	yes	yes	agree	agree	agree	agree	agree	agree	agree	agree	Agree	Agree	jansen jansen	0ne dose	3	yes	headche	N0		N0	2	ortodox	merchat		yes		good knoldege	positive attitude	female	primeray	widowed	<5	urban	No
03	65	no forma eduction	5	1500	0	N0	No	yes	yes	yes	yes	yes	yes	pfizer	yes	yes	yes	agree	agree	agree	agree	agree	agree	agree	agree	Agree	Agree	pfizer	double dose	2	yes	fever, chills ,injection site pain , injection site infection	N0		yes	1	ortodox	house wife		yes		good knoldege	positive attitude	female	no-formal edu	single	<5	urban	No
03	53	no forma eduction	5	5000	0	N0	No	yes	yes	yes	yes	yes	yes	pfizer	yes	yes	yes	agree	agree	agree	agree	agree	agree	agree	agree	Agree	Agree	pfizer	double dose	2	yes	11	N0		N0	2	ortodox	Gov’t employee		yes		good knoldege	positive attitude	male	no-formal edu	married	<5	urban	No
03	46	no forma eduction	3	3600	0	N0	No	yes	yes	yes	yes	yes	yes	Jansen Jansen	yes	yes	yes	agree	agree	neutral	agree	agree	agree	agree	Disagree	Agree	Agree	jansen jansen	0ne dose	1	yes	fever, chills ,injection site pain , injection site infection	N0		yes	2	ortodox	merchat		yes		good knoldege	negative attitude	male	no-formal edu	married	<5	urban	No
03	23	secondary education	4	480	0	N0	No	yes	yes	yes	yes	yes	yes	pfizer	yes	yes	yes	agree	agree	agree	agree	agree	agree	agree	agree	Agree	Agree	pfizer	double dose	1	yes	fever, chills ,injection site pain , injection site infection	N0		N0	2	ortodox	student		yes		good knoldege	positive attitude	female	secondary & above	single	<5	urban	No
03	39	pimary edcation	3	6700	0	N0	No	yes	yes	yes	yes	yes	N0		No	yes	yes	agree	agree	agree	agree	agree	agree	agree	agree	Agree	Agree						N0	fear of injection,fear of adevrse effect,doubts on vaccine effect,personal health	N0	2	ortodox	Gov’t employee		No		good knoldege	positive attitude	male	primeray	married	<5	urban	No
03	62	no forma eduction	3	3600	0	N0	No	yes	yes	yes	yes	yes	N0		yes	yes	yes	agree	neutral	agree	agree	agree	agree	agree	agree	Agree	Agree						N0	fear of injection,fear of adevrse effect,doubts on vaccine effect,personal health	N0	2	ortodox	house wife		No		good knoldege	positive attitude	female	no-formal edu	single	<5	urban	No
03	45	no forma eduction	5	5000	0	N0	No	yes	yes	yes	yes	yes	N0		No	No	No	agree	agree	agree	agree	agree	agree	agree	agree	Agree	Agree						N0	fear of injection,fear of adevrse effect,doubts on vaccine effect,personal health	N0	2	ortodox	merchat		No		poor knowledge	positive attitude	male	no-formal edu	married	<5	urban	No
03	38	no forma eduction	3	2560	0	N0	No	yes	yes	No	yes	yes	N0		No	No	No	agree	agree	agree	agree	agree	agree	agree	agree	Agree	Agree						N0	Because of my religion	N0	2	ortodox	house wife		No		poor knowledge	positive attitude	female	no-formal edu	divorced	<5	urban	No
03	42	pimary edcation	5	4800	0	N0	No	yes	yes	yes	yes	yes	N0		yes	yes	yes	agree	agree	agree	agree	agree	agree	agree	agree	Agree	Agree	pfizer	0ne dose	2	yes	fever, chills ,injection site pain , injection site infection	N0		N0	2	ortodox	merchat		yes		good knoldege	positive attitude	male	primeray	married	<5	urban	No
03	75	no forma eduction	3	4750	0	N0	yes	yes	yes	yes	yes	yes	yes	Jansen Jansen	yes		yes	agree	agree	agree	agree	agree	agree	agree	agree	Agree	Agree	pfizer	double dose	2	yes	fever, chills ,injection site pain , injection site infection	N0		N0	7	ortodox	merchat		yes		good knoldege	positive attitude	male	no-formal edu	married	<5	urban	No
03	28	pimary edcation	4	6800	0	N0	No	yes	yes	yes	yes	yes	yes	Jansen Jansen	yes	yes	yes	agree	agree	agree	agree	agree	agree	agree	Disagree	Agree	Agree	pfizer	0ne dose	1	yes	fever, chills ,injection site pain , injection site infection	N0		N0	2	ortodox	Gov’t employee		yes		good knoldege	positive attitude	male	primeray	married	<5	urban	No
03	49	no forma eduction	5	2500	0	N0	No	yes	yes	yes	yes	yes	N0		yes	yes	yes	agree	agree	agree	agree	agree	agree	agree	agree	Agree	Agree						N0	fear of injection,fear of adevrse effect,doubts on vaccine effect,personal health	N0	2	ortodox	Private employee		No		good knoldege	positive attitude	male	no-formal edu	married	<5	urban	No
03	75	no forma eduction	3	1600	0	N0	No	yes	No	No	No	No	N0		No	No	No	neutral	neutral	neutral	Neutral	agree	agree	neutral	Disagree	disagree	Neutral						N0	fear of injection,fear of adevrse effect	yes	3	ortodox	house wife		No		poor knowledge	negative attitude	female	no-formal edu	single	<5	urban	No
03	19	secondary education	4	1500	0	N0	No	yes	yes	yes	yes	yes	N0		yes	yes	yes	agree	agree	agree	agree	agree	agree	agree	agree	Agree	Agree	pfizer	double dose	1	yes	injection site pain	N0		N0	7	ortodox	student		yes		good knoldege	positive attitude	male	secondary & above	single	<5	urban	No
03	22	collage and above	5	2000	fever,cough,shotrnes breath	N0	yes	No	No	No	yes	yes	N0		yes	No	No	diagree	agree	dis agree	Dis agree	agree	agree	agree	agree	Agree	Agree						N0	fear of injection,fear of adevrse effect	N0	3	ortodox	merchat		No		poor knowledge	negative attitude	female	secondary & above	single	<5	urban	yes
03	89	no forma eduction	2	3450	0	N0	No	No	No	No	No	No	N0		No	No	No	neutral	neutral	neutral	agree	agree	neutral	neutral	Disagree	Neutral	Neutral						N0	personal health	yes	3	ortodox	other		No		good knoldege	negative attitude	male	no-formal edu	married	<5	urban	No
03	35	pimary edcation	4	2000	0	N0	No	yes	yes	yes	yes	yes	N0		No	No	No	agree	agree	agree	agree	agree	agree	agree	agree	Agree	Agree						N0	fear of injection,fear of adevrse effect	N0	3	ortodox	house wife		No		poor knowledge	positive attitude	female	primeray	married	<5	urban	No
03	24	pimary edcation	1	1400	0	N0	yes	yes	yes	No	yes	yes	N0		No	yes	yes	agree	agree	agree	agree	agree	agree	agree	Disagree	Agree	Agree						N0	fear of adevrse effect	N0	3	ortodox	merchat		No		poor knowledge	positive attitude	male	primeray	single	<5	urban	No
03	33	pimary edcation	3	5800	0	N0	yes	yes	yes	yes	yes	yes	N0		yes	yes	yes	agree	agree	dis agree	agree	agree	neutral	Disagree	Disagree	Neutral	Disagree						N0	fear of injection,fear of adevrse effect,doubts on vaccine effect,personal health	N0	2	ortodox	Gov’t employee		No		good knoldege	negative attitude	male	primeray	married	<5	urban	No
03	44	collage and above	5	8000	0	N0	No	yes	No	No	No	yes	N0		No	yes	yes	diagree	agree	dis agree	Dis agree	Disagree	Dis agree	Disagree	Disagree	disagree	Disagree						N0	fear of injection,fear of adevrse effect,doubts on vaccine effect,personal health	N0	2	ortodox	Gov’t employee		No		poor knowledge	negative attitude	male	secondary & above	married	<5	urban	No
03	55	no forma eduction	4	3600	0	N0	No	yes	yes	No	yes	yes	N0		No	yes	yes	agree	agree	agree	agree	agree	agree	neutral	Disagree	Neutral	Disagree						N0	fear of injection,fear of adevrse effect,doubts on vaccine effect,personal health	yes	1	ortodox	merchat		No		poor knowledge	negative attitude	female	no-formal edu	married	<5	urban	No
03	76	secondary education	5	5400	0	N0	No	yes	yes	No	yes	yes	N0		No	yes	yes	agree	agree	dis agree	Dis agree	agree	neutral	Disagree	Disagree	Neutral	Disagree						N0	personal health	yes	1	ortodox	merchat		No		poor knowledge	negative attitude	male	secondary & above	married	<5	urban	No
03	72	no forma eduction	3	2300	0	N0	No	No	yes	No	No	yes	N0		No		yes	neutral	neutral	dis agree	Neutral	neutral	Dis agree	neutral	Disagree	disagree	Disagree						N0	fear of injection,fear of adevrse effect,doubts on vaccine effect,personal health	N0	2	ortodox	Private employee		No		good knoldege	negative attitude	male	no-formal edu	married	<5	urban	No
03	27	pimary edcation	3	2000	0	N0	No	yes	yes	No	yes	yes	N0		No	yes	yes	agree	agree	agree	agree	agree	agree	agree	Disagree	Agree	Agree						N0	fear of injection,fear of adevrse effect,doubts on vaccine effect,personal health	N0	2	ortodox	Daily laborer		No		poor knowledge	positive attitude	male	primeray	married	<5	urban	No
03	36	collage and above	5	7500	0	N0	yes	yes	yes	No	yes	yes	N0		No	yes	yes	agree	agree	dis agree	agree	agree	neutral	Disagree	Disagree	Neutral	Neutral						N0	fear of injection,fear of adevrse effect,doubts on vaccine effect,personal health	N0	2	ortodox	Gov’t employee		No		poor knowledge	negative attitude	male	secondary & above	married	<5	urban	No
03	34	no forma eduction	4	4000	0	N0	No	yes	yes	No	yes	yes	N0		No	yes	yes	agree	agree	agree	agree	agree	neutral	neutral	Disagree	Neutral	Disagree						N0	Because of my religion	N0	2	muslim	merchat		No		poor knowledge	negative attitude	female	no-formal edu	married	<5	urban	No
03	57	no forma eduction	4	5400	0	N0	No	yes	yes	yes	yes	yes	N0		No	yes	yes	neutral	neutral	neutral	Neutral	neutral	neutral	neutral	Disagree	Agree	Agree						N0	fear of adevrse effect	N0	2	ortodox	house wife		No		good knoldege	negative attitude	female	no-formal edu	divorced	<5	urban	No
03	48	secondary education	3	3000	0	N0	No	yes	yes	yes	yes	No	N0		No	No	No	agree	agree	neutral	Neutral	agree	agree	neutral	Disagree	Agree	Agree						N0	fear of injection,fear of adevrse effect,doubts on vaccine effect,personal health	N0	1	muslim	house wife		No		poor knowledge	negative attitude	female	secondary & above	married	<5	urban	yes
03	19	secondary education	2	1000	0	N0	No	yes	No	yes	yes	No	N0		yes	yes	yes	agree	agree	agree	agree	agree	agree	agree	Disagree	Agree	Agree						N0	fear of adevrse effect	N0	7	ortodox	merchat		No		poor knowledge	positive attitude	female	secondary & above	single	<5	urban	No
02	19	secondary education	5	1000	0	N0	yes	yes	yes	yes	yes	yes	N0		yes	No	No	agree	agree	agree	agree	agree	agree	agree	agree	Agree	Disagree						N0	fear of adevrse effect	N0	7	muslim	Private employee		No		poor knowledge	positive attitude	female	secondary & above	single	<5	urban	No
02	40	pimary edcation	6	3000	0	N0	yes	yes	yes	yes	No	No	N0		yes	yes	yes	agree	agree	agree	agree	agree	agree	agree	agree	Agree	Disagree	Aserzecan	double dose	6	yes	fever, chills ,injection site pain , injection site infection	N0		N0	7	muslim	merchat		yes		poor knowledge	positive attitude	male	primeray	married	>=5	urban	yes
02	50	secondary education	4	3000	0	N0	yes	yes	No	yes	No	yes	N0		No	yes	yes	diagree	agree	dis agree	agree	agree	agree	Disagree	agree	disagree	Agree						N0	fear of injection,fear of adevrse effect,doubts on vaccine effect,personal health	N0	7	muslim	house wife		No		poor knowledge	negative attitude	female	secondary & above	married	<5	urban	No
02	25	secondary education	2	2000	0	N0	No	yes	yes	yes	yes	yes	N0		yes	yes	yes	diagree	agree	dis agree	Dis agree	agree	agree	agree	Disagree	disagree	Disagree						N0	fear of injection,fear of adevrse effect,doubts on vaccine effect,personal health	N0	7	muslim	house wife		No		good knoldege	negative attitude	male	secondary & above	married	<5	urban	No
02	27	secondary education	2	1000	0	N0	No	yes	yes	No	yes	yes	N0		yes	yes	yes	diagree	agree	dis agree	Dis agree	Disagree	Dis agree	Disagree	Disagree	disagree	Disagree						N0	fear of injection,fear of adevrse effect,doubts on vaccine effect,personal health	N0	7	ortodox	merchat		No		good knoldege	negative attitude	female	secondary & above	married	<5	urban	yes
02	40	no forma eduction	7	2500	0	N0	No	yes	yes	No	No	No	N0		No	yes	yes	diagree	agree	dis agree	Dis agree	Disagree	Dis agree	Disagree	Disagree	disagree	Disagree						N0	fear of injection,fear of adevrse effect,doubts on vaccine effect,personal health	N0	7	muslim	house wife		No		poor knowledge	negative attitude	female	no-formal edu	married	>=5	urban	No
02	60	no forma eduction	3	1000	0	N0	No	yes	No	No	No	yes	N0		No	yes	yes	diagree	agree	dis agree	Dis agree	Disagree	Dis agree	Disagree	Disagree	disagree	Disagree						N0	fear of injection,fear of adevrse effect,doubts on vaccine effect,personal health	yes	7	muslim	house wife		No		poor knowledge	negative attitude	female	no-formal edu	single	<5	urban	No
02	25	no forma eduction	4	1500	0	N0	No	yes	No	No	No	No	N0		No	yes	yes	diagree	agree	dis agree	Dis agree	Disagree	Dis agree	Disagree	Disagree	disagree	Disagree						N0	fear of injection,fear of adevrse effect,doubts on vaccine effect,personal health	N0	7	muslim	merchat		No		poor knowledge	negative attitude	female	no-formal edu	married	<5	urban	No
02	49	secondary education	3	4000	0	N0	yes	yes	yes	yes	yes	yes	yes		yes	yes	yes	diagree	agree	agree	agree	agree	agree	agree	agree	Agree	Agree						N0	fear of injection,fear of adevrse effect,doubts on vaccine effect,personal health	N0	7	muslim	house wife		No		good knoldege	positive attitude	male	secondary & above	married	<5	urban	No
02	22	secondary education	4	250	0	N0	No	yes	yes	yes	yes	yes	N0		No	yes	yes	diagree	agree	dis agree	strongly dis agree	strongly disagree	strongly disagree	strongly disagree	strongly Disagree	disagree	strongly disagree						N0	fear of injection,fear of adevrse effect,doubts on vaccine effect,personal health	N0	7	muslim	other		No		good knoldege	negative attitude	female	secondary & above	married	<5	urban	No
02	36	secondary education	5	1800	0	N0	yes	yes	yes	yes	No	yes	N0		No	yes	yes	strongly disagree	strogly disagree	strogly disagree	Dis agree	Disagree	Dis agree	Disagree	Disagree	disagree	Disagree						N0	fear of injection,fear of adevrse effect,doubts on vaccine effect,personal health	N0	7	muslim	house wife		No		poor knowledge	negative attitude	female	secondary & above	married	<5	urban	No
02	30	secondary education	2	1200	0	N0	No	yes	yes	yes	yes	yes	N0		yes	yes	yes	agree	agree	agree	agree	agree	Dis agree	Disagree	Disagree	disagree	Disagree						N0	fear of injection,fear of adevrse effect,doubts on vaccine effect,personal health	N0	7	ortodox	other		No		good knoldege	negative attitude	female	secondary & above	divorced	<5	urban	No
02	40	pimary edcation	3	1000	0	N0	No	yes	yes	yes	yes	yes	yes	asterzeca	yes	yes	yes	agree	agree	agree	agree	agree	agree	agree	agree	Agree	Agree	Aserzecan	double dose	1	yes	fever, chills ,injection site pain , injection site infection	N0		yes	7	muslim	merchat		yes		good knoldege	positive attitude	male	primeray	married	<5	urban	No
02	23	collage and above	5	7000	0	N0	No	yes	No	No	No	No	N0		No	No	No	diagree	agree	dis agree	Dis agree	Disagree	Dis agree	Disagree	Disagree	disagree	Disagree						N0	fear of injection,fear of adevrse effect,doubts on vaccine effect,personal health	N0	7	ortodox	other		No		poor knowledge	negative attitude	female	secondary & above	single	<5	urban	No
02	74	no forma eduction	5	1000	0	N0	No	yes	yes	yes	yes	yes	yes	Jansen Jansen	yes	yes	yes	diagree	agree	agree	agree	agree	agree	agree	agree	Agree	Agree	jansen jansen	0ne dose	2	No		N0		yes	7	muslim	merchat		yes		good knoldege	negative attitude	male	no-formal edu	married	<5	urban	No
02	30	secondary education	3	1000	0	N0	No	yes	yes	yes	yes	yes	N0		No	yes	yes	agree	agree	agree	agree	agree	agree	agree	agree	Agree	Agree	jansen jansen	0ne dose	1	yes	fever, chills ,injection site pain , injection site infection	N0		N0	7	muslim	merchat		yes		good knoldege	positive attitude	female	secondary & above	divorced	<5	urban	No
02	45	collage and above	5	4000	fever	yes	yes	yes	yes	yes	yes	yes	yes	Jansen Jansen	yes	yes	yes	agree	agree	agree	agree	agree	agree	agree	agree	Agree	Agree	Aserzecan	double dose	5	yes	headche	N0		N0	7	ortodox	merchat		yes		good knoldege	positive attitude	male	secondary & above	married	<5	urban	yes
02	58	pimary edcation	6	2000	0	N0	No	yes	yes	yes	yes	yes	N0		yes	yes	yes	diagree	agree	dis agree	Dis agree	Disagree	Dis agree	Disagree	Disagree	disagree	Disagree						N0	fear of injection,fear of adevrse effect,doubts on vaccine effect,personal health	N0	7	muslim	merchat		No		good knoldege	negative attitude	male	primeray	married	>=5	urban	No
02	60	secondary education	5	1500	0	N0	yes	yes	yes	yes	yes	No	N0		yes	yes	yes	agree	agree	agree	agree	agree	agree	agree	agree	Agree	Agree	jansen jansen	0ne dose	2	yes	fever, chills ,injection site pain , injection site infection	N0		yes	7	muslim	merchat		yes		good knoldege	positive attitude	female	secondary & above	married	<5	urban	No
02	60	pimary edcation	5	3500	0	N0	yes	yes	yes	yes	yes	yes	N0		No	yes	yes	strogly agree	agree	agree	agree	agree	agree	agree	agree	Agree	Agree	Aserzecan	double dose	2	yes	fever, chills ,injection site pain , injection site infection	N0		N0	7	muslim	house wife		No		good knoldege	positive attitude	female	primeray	married	<5	urban	yes
02	29	secondary education	6	2500	0	N0	yes	yes	yes	yes	yes	yes	N0		yes	No	No	agree	agree	agree	agree	agree	agree	agree	agree	Agree	Agree	jansen jansen	0ne dose	2	yes	fever, chills ,injection site pain , injection site infection	N0		N0	7	muslim	house wife		No		poor knowledge	positive attitude	female	secondary & above	married	>=5	urban	No
02	45	secondary education	4	5000	0	N0	No	yes	yes	yes	yes	yes	yes	pfizer jansen,asterzeca	yes	yes	yes	agree	agree	agree	agree	agree	agree	agree	agree	Agree	Agree	jansen jansen	double dose	2	yes	fever, chills ,injection site pain , injection site infection	N0		yes	7	muslim	merchat		No		good knoldege	positive attitude	male	secondary & above	married	<5	rural	No
02	60	pimary edcation	5	1500	0	N0	yes	yes	yes	yes	yes	yes	yes	pifer aterzenca	yes	yes	yes	agree	agree	agree	agree	agree	Dis agree	agree	Disagree	disagree	Agree						N0	fear of injection,fear of adevrse effect,doubts on vaccine effect,personal health	N0	7	muslim	merchat		No		good knoldege	negative attitude	male	primeray	married	<5	urban	No
02	50	no forma eduction	2	1580	0	N0	yes	yes	yes	yes	yes	yes	N0		yes	yes	yes	agree	agree	agree	agree	agree	agree	agree	agree	Agree	Agree	jansen jansen	double dose	1	yes	fever, chills ,injection site pain , injection site infection	N0		N0	7	muslim	Daily laborer		yes		good knoldege	positive attitude	male	no-formal edu	single	<5	urban	No
02	26	secondary education	3	5300	0	N0	yes	yes	yes	yes	yes	yes	N0		yes	yes	yes	agree	agree	agree	agree	agree	agree	agree	42	Agree	Agree						N0	fear of injection,fear of adevrse effect,doubts on vaccine effect,personal health	N0	7	muslim	Gov’t employee		No		good knoldege	positive attitude	female	secondary & above	married	<5	rural	No
02	35	secondary education	6	10000	0	N0	No	yes	yes	yes	yes	yes	yes	pifer aterzenca	yes	yes	yes	agree	agree	agree	agree	agree	agree	agree	agree	Agree	Agree	jansen jansen	double dose	4	yes	fever	N0		N0	7	muslim	merchat		yes		good knoldege	positive attitude	male	secondary & above	married	>=5	urban	yes
02	59	secondary education	7	10000	0	N0	No	yes	yes	yes	yes	yes	N0		yes	No	No	agree	agree	agree	agree	agree	agree	agree	strongly Disagree	Agree	Disagree	pfizer	double dose	4	yes	fever	N0		yes	7	muslim	merchat		yes		poor knowledge	negative attitude	male	secondary & above	married	>=5	urban	No
02	45	pimary edcation	4	2000	0	N0	yes	yes	yes	yes	yes	yes	N0		yes	yes	yes	agree	agree	agree	agree	agree	agree	agree	Disagree	Agree	Agree	pfizer	double dose	1	yes	headche	N0		yes	7	muslim	house wife		yes		good knoldege	positive attitude	female	primeray	married	<5	urban	yes
02	30	secondary education	6	3000	0	N0	yes	yes	yes	yes	yes	yes	yes	pfizer jansen,asterzeca	yes	yes	yes	agree	agree	agree	agree	agree	agree	agree	agree	Agree	Agree	pifer and asterzeca	full dose	2	yes	fever, chills ,injection site pain , injection site infection	N0		yes	7	muslim	house wife		yes		good knoldege	positive attitude	female	secondary & above	married	>=5	urban	No
02	45	secondary education	5	5000	0	N0	No	yes	yes	No	No	yes	N0		yes	yes	yes	agree	agree	agree	agree	agree	agree	agree	agree	Agree	Agree						N0	fear of injection,fear of adevrse effect,doubts on vaccine effect,personal health	yes	7	ortodox	merchat		No		poor knowledge	positive attitude	male	secondary & above	married	<5	urban	No
02	38	secondary education	3	1500	0	N0	yes	yes	11	yes	yes	yes	N0		yes	yes	yes	agree	agree	agree	agree	agree	agree	agree	Disagree	Agree	Disagree	Aserzecan	full dose	3	yes	fever, chills ,injection site pain , injection site infection	N0		N0	7	muslim	merchat		yes		good knoldege	negative attitude	female	secondary & above	married	<5	urban	yes
02	35	secondary education	5	45	0	N0	No	yes	No	No	No	No	N0		yes	yes	yes	agree	agree	agree	agree	agree	agree	agree	agree	Agree	Agree						N0	fear of injection,fear of adevrse effect,doubts on vaccine effect,personal health	N0	2	ortodox	merchat		No		poor knowledge	positive attitude	male	secondary & above	married	<5	urban	No
02	55	collage and above	10	2000	0	N0	No	yes	No	No	No	No	N0		No	No	No	diagree	strogly disagree	strogly disagree	strongly dis agree	strongly disagree	strongly disagree	strongly disagree	strongly Disagree	strongly disagree	strongly disagree						N0	fear of injection,fear of adevrse effect,doubts on vaccine effect,personal health	N0	7	ortodox	merchat		No		poor knowledge	negative attitude	male	secondary & above	married	>=5	urban	yes
02	50	secondary education	5	5000	0	N0	No	No	No	No	No	No	N0		No	No	No	diagree	agree	dis agree	Dis agree	Disagree	agree	Disagree	Disagree	disagree	Disagree						N0	fear of injection,fear of adevrse effect,doubts on vaccine effect,personal health	N0	7	ortodox	merchat		No		poor knowledge	negative attitude	female	secondary & above	divorced	<5	urban	yes
02	50	pimary edcation	2	2000	0	N0	No	yes	yes	yes	yes	yes	yes	pfizer	No	yes	yes	strongly disagree	strogly disagree	strogly disagree	strongly dis agree	strongly disagree	strongly disagree	strongly disagree	strongly Disagree	strongly disagree	strongly disagree	pfizer	0ne dose	1	yes	chills	N0		yes	7	ortodox	merchat		yes		good knoldege	negative attitude	male	primeray	single	<5	urban	yes
02	38	pimary edcation	5	5000	0	N0	No	yes	yes	yes	yes	yes	N0		No	No	No	strongly disagree	strogly disagree	strogly disagree	strongly dis agree	strongly disagree	strongly disagree	strongly disagree	strongly Disagree	strongly disagree	strongly disagree						N0	fear of injection,fear of adevrse effect,doubts on vaccine effect,personal health	N0	7	ortodox	house wife		No		poor knowledge	negative attitude	female	primeray	married	<5	urban	No
02	58	pimary edcation	5	2500	0	N0	No	No	No	No	No	No	N0		No	No	No	diagree	agree	dis agree	Dis agree	Disagree	Dis agree	Disagree	Disagree	disagree	strongly disagree						N0	fear of injection,fear of adevrse effect,doubts on vaccine effect,personal health	N0	7	ortodox	house wife		No		good knoldege	negative attitude	male	primeray	married	<5	urban	No
02	28	collage and above	1	5646	0	N0	No	yes	No	yes	yes	yes	N0		yes	yes	yes	strongly disagree	strogly disagree	strogly disagree	strongly dis agree	strongly disagree	strongly disagree	strongly disagree	strongly Disagree	disagree	strongly disagree						N0	fear of injection,fear of adevrse effect	N0	7	ortodox	Private employee		No		good knoldege	negative attitude	male	secondary & above	single	<5	urban	No
02	58	pimary edcation	5	5000	0	N0	No	yes	No	yes	yes	yes	yes	Jansen Jansen	yes	yes	yes	diagree	agree	dis agree	Dis agree	Disagree	Dis agree	Disagree	Disagree	disagree	Disagree						N0	fear of injection,fear of adevrse effect,doubts on vaccine effect,personal health	N0	7	ortodox	house wife		No		good knoldege	negative attitude	male	primeray	married	<5	urban	No
02	45	pimary edcation	4	4500	0	N0	No	No	No	No	No	No	N0		No	No	No	diagree	agree	dis agree	Dis agree	Disagree	Dis agree	Disagree	Disagree	disagree	Disagree						N0	fear of injection,fear of adevrse effect,doubts on vaccine effect,personal health	N0	7	ortodox	merchat		No		poor knowledge	negative attitude	male	primeray	married	<5	urban	No
02	65	pimary edcation	4	2200	0	N0	No	yes	yes	yes		yes	yes	asterzeca	yes	yes	yes	agree	agree	agree	agree	agree	agree	agree	agree	Agree	Agree	Aserzecan	double dose	1	yes	injection site pain	N0		N0	7	ortodox	merchat		yes		poor knowledge	positive attitude	male	primeray	married	<5	urban	No
02	47	pimary edcation	2	4200	0	N0	No	No	No	No		No	N0		No	No	No	strongly disagree	strogly disagree	strogly disagree	strongly dis agree	strongly disagree	strongly disagree	strongly disagree	strongly Disagree	strongly disagree	strongly disagree						N0	fear of injection,fear of adevrse effect,doubts on vaccine effect,personal health	N0	7	ortodox	house wife		No		poor knowledge	negative attitude	male	primeray	married	<5	urban	No
02	24	pimary edcation	2	2500	0	N0	No	No	No	No	No	No	N0		No	No	No	diagree	agree	dis agree	Dis agree	Disagree	Dis agree	Disagree	Disagree	disagree	Disagree						N0	fear of injection,fear of adevrse effect,doubts on vaccine effect,personal health	N0	7	ortodox	Private employee		No		poor knowledge	negative attitude	male	primeray	single	<5	urban	No
02	28	pimary edcation	2	2400	0	N0	No	No	yes	yes	No	yes	N0		No	No	No	diagree	agree	dis agree	Dis agree	Disagree	Dis agree	Disagree	Disagree	disagree	Disagree	jansen jansen	0ne dose	1	No		N0		N0	7	ortodox	Daily laborer		yes		good knoldege	negative attitude	male	primeray	married	<5	urban	No
02	22	secondary education	4	2000	0	N0	No	No	No	No	No	No	N0		No	No	No	diagree	agree	dis agree	Dis agree	Disagree	Dis agree	Disagree	Disagree	disagree	Disagree						N0	fear of injection,fear of adevrse effect,doubts on vaccine effect,personal health	N0	7	ortodox	Daily laborer		No		poor knowledge	negative attitude	male	secondary & above	single	<5	urban	No
02	35	pimary edcation	6	1500	0	N0	No	No	yes	yes	yes	yes	N0		yes	yes	yes	diagree	agree	dis agree	Dis agree	Disagree	Dis agree	Disagree	Disagree	disagree	Disagree						N0	personal health	N0	7	muslim	house wife		No		good knoldege	negative attitude	female	primeray	married	>=5	urban	No
02	47	pimary edcation	3	2500	0	N0	No	No	No	No	No	No	N0		No	No	No	diagree	agree	dis agree	Dis agree	Disagree	Dis agree	Disagree	Disagree	disagree	Disagree						N0	fear of injection,fear of adevrse effect,doubts on vaccine effect,personal health	N0	7	ortodox	house wife		No		poor knowledge	negative attitude	male	primeray	married	<5	urban	No
02	22	secondary education	2	1800	0	N0	No	yes	yes	yes	yes	yes	yes	Jansen Jansen	yes	yes	yes	agree	agree	agree	agree	neutral	Dis agree	neutral	agree	Agree	Agree	jansen jansen	0ne dose	1	yes	injection site pain	N0		yes	7	ortodox	house wife		yes		good knoldege	negative attitude	female	secondary & above	married	<5	urban	yes
02	50	pimary edcation	3	5000	0	N0	No	No		yes	yes	yes	yes	pfizer	No	No	No	diagree	agree	dis agree	Dis agree	Disagree	Dis agree	Disagree	Disagree	disagree	Disagree						N0	fear of injection,fear of adevrse effect,doubts on vaccine effect,personal health	N0	7	ortodox	house wife		No		good knoldege	negative attitude	female	primeray	married	<5	urban	No
02	58	pimary edcation	5	8000	0	N0	No	No	No	No	No	No	N0		No	No	No	diagree	agree	dis agree	Dis agree	Disagree	Dis agree	Disagree	Disagree	disagree	Disagree						N0	fear of injection,fear of adevrse effect,doubts on vaccine effect,personal health	N0	7	ortodox	house wife		No		poor knowledge	negative attitude	male	primeray	married	<5	urban	No
02	40	collage and above	5	6000	0	N0	No	No	No	No	No	No	N0		No	No	No	diagree	agree	dis agree	Dis agree	Disagree	Dis agree	Disagree	Disagree	disagree	Disagree						N0	fear of injection,fear of adevrse effect,doubts on vaccine effect,personal health	N0	7	ortodox	Gov’t employee		No		poor knowledge	negative attitude	male	secondary & above	married	<5	urban	No
02	30	secondary education	2	2000	0	N0	No	No	No	No	No	No	N0		No	No	No	diagree	agree	dis agree	Dis agree	Disagree	Dis agree	Disagree	Disagree	disagree	Disagree						N0	Because of my religion	N0	4	ortodox	house wife		No		poor knowledge	negative attitude	female	secondary & above	single	<5	urban	No
02	40	pimary edcation	5	5000	0	N0	No	No	No	No	No	No	N0		No	No	No	diagree	agree	dis agree	Dis agree	Disagree	Dis agree	Disagree	Disagree	disagree	Disagree						N0	fear of injection,fear of adevrse effect	N0	4`	ortodox	merchat		No		poor knowledge	negative attitude	male	primeray	married	<5	urban	No
02	58	secondary education	5	4500	0	N0	No	No	No	No	No	No	N0		No	No	No	diagree	agree	dis agree	Dis agree	Disagree	Dis agree	Disagree	Disagree	disagree	Disagree						N0	fear of injection,fear of adevrse effect,doubts on vaccine effect,personal health	N0	4	muslim	house wife		No		poor knowledge	negative attitude	male	secondary & above	married	<5	urban	No
02	33	secondary education	5	5000	0	N0	No	No	No	No	No	No	N0		No	No	No	diagree	agree	dis agree	Dis agree	Disagree	Dis agree	Disagree	Disagree	disagree	strongly disagree						N0	fear of injection,fear of adevrse effect,doubts on vaccine effect,personal health	N0	7	ortodox	merchat		No		poor knowledge	negative attitude	male	secondary & above	married	<5	urban	No
02	45	secondary education	5	4300	0	N0	No	No	No	No	No	No	N0		No	No	No	diagree	agree	dis agree	Dis agree	Disagree	Dis agree	Disagree	Disagree	disagree	Disagree						N0	fear of injection,fear of adevrse effect,doubts on vaccine effect,personal health	N0	7	ortodox	farmer		No		poor knowledge	negative attitude	male	secondary & above	married	<5	urban	No
02	25	pimary edcation	4	2500	0	N0	No	yes	yes	yes	yes	No	N0		No	No	No	strongly disagree	strogly disagree	strogly disagree	Dis agree	strongly disagree	strongly disagree	strongly disagree	strongly Disagree	strongly disagree	strongly disagree						N0	personal health	N0	7	ortodox	house wife		No		poor knowledge	negative attitude	female	primeray	married	<5	urban	No
02	36	secondary education	1	1500	0	N0	No	No	No	No	No	No	N0		No	No	No	diagree	agree	dis agree	Dis agree	Disagree	Dis agree	Disagree	Disagree	disagree	Disagree						N0	Because of my religion	N0	7	ortodox	farmer		No		poor knowledge	negative attitude	male	secondary & above	single	<5	urban	No
02	28	no forma eduction	3	1500	0	N0	No	yes	No	yes	yes	yes	yes	asterzeca	No	yes	yes	agree	agree	agree	agree	agree	agree	agree	Disagree	disagree	Agree						N0	perfer to other protection	N0	7	ortodox	Daily laborer		No		good knoldege	negative attitude	female	no-formal edu	married	<5	urban	No
abdera	28	pimary edcation	4	5000	0	N0	No	yes	yes	yes	yes	yes	N0		No	yes	yes	agree	agree	dis agree	agree	agree	agree	agree	agree	Agree	Disagree	jansen jansen	0ne dose	1	yes	fever, chills ,injection site pain , injection site infection	N0		N0	4	ortodox	house wife		yes		good knoldege	negative attitude	female	primeray	married	<5	rural	No
abdera	29	collage and above	3	5000	0	N0	No	yes	No	No	No	yes	N0		No	No	No	diagree	agree	dis agree	Dis agree	Disagree	Dis agree	Disagree	Disagree	disagree	Disagree						N0	personal health	N0	2	ortodox	Gov’t employee		No		poor knowledge	negative attitude	male	secondary & above	married	<5	rural	No
abdera	28	secondary education	3	4000	0	N0	No	yes	No	No	No	yes	N0		yes	No	No	diagree	agree	dis agree	agree	agree	neutral	Disagree	Disagree	disagree	Disagree						N0	personal health	N0	2	ortodox	house wife		No		poor knowledge	negative attitude	female	secondary & above	married	<5	rural	No
abdera	40	pimary edcation	3	4000	0	N0	No	yes	No	No	No	yes	N0		No	yes	yes	diagree	agree	dis agree	Dis agree	Disagree	Dis agree	Disagree	Disagree	disagree	Disagree						N0	personal health	yes	2	ortodox	merchat		No		poor knowledge	negative attitude	male	primeray	married	<5	rural	yes
abdera	27	pimary edcation	5	3000	0	N0	yes	yes	yes	yes	yes	No	N0		yes	No	No	agree	agree	agree	agree	agree	agree	agree	Disagree	Agree	Disagree						N0	Because of my religion	N0	7	ortodox	farmer		No		poor knowledge	negative attitude	male	primeray	married	<5	rural	No
abdera	30	no forma eduction	3	2500	0	N0	yes	yes	yes	yes	yes	No	N0		yes	yes	yes	agree	agree	agree	agree	agree	agree	agree	Disagree	Agree	Disagree	jansen jansen	0ne dose	1	yes	fever, chills ,injection site pain , injection site infection	N0		N0	7	ortodox	merchat		yes		good knoldege	negative attitude	female	no-formal edu	married	<5	rural	No
abdera	48	no forma eduction	5	2000	0	N0	No	yes	yes	yes	yes	No	N0		yes	yes	yes	agree	agree	agree	agree	agree	agree	agree	agree	Agree	Agree	jansen jansen	0ne dose	3	yes	fever, chills ,injection site pain , injection site infection	N0		N0	7	ortodox	farmer		yes		good knoldege	positive attitude	male	no-formal edu	married	<5	rural	yes
Bacha	18	secondary education	2	200	0	N0	No	yes	yes	yes	yes	No	N0		No	No	No	strogly agree	strongly agree	strogly agree	Strongly agree	strongly agree	strongly agree	strongly agree	strongly agree	strongly agree	strongly disagree	jansen jansen	0ne dose	1	No		N0	Because of my religion	N0	3	ortodox	student		yes		poor knowledge	positive attitude	male	secondary & above	single	<5	rural	No
Bacha	25	no forma eduction	5	300	0	N0	yes	No	yes	yes	yes	yes	N0		No	No	No	strogly agree	strongly agree	agree	Strongly agree	strongly agree	agree	agree	strongly agree	strongly agree	strongly disagree						N0	personal health	N0	3	ortodox	farmer		No		poor knowledge	positive attitude	female	no-formal edu	single	<5	rural	No
Bacha	40	secondary education	7	1500	0	N0	yes	yes	yes	yes	yes	yes	N0		yes	yes	yes	strogly agree	strongly agree	agree	Strongly agree	strongly agree	strongly agree	agree	strongly agree	strongly agree	strongly disagree	jansen jansen	full dose	5	yes	fever	N0		N0	3	ortodox	Private employee		yes		good knoldege	positive attitude	male	secondary & above	married	>=5	rural	No
Bacha	30	secondary education	4	400	0	N0	yes	yes	yes	yes	yes	No	N0		yes	yes	yes	strogly agree	strongly agree	strogly agree	Strongly agree	strongly agree	strongly agree	strongly agree	neutral	strongly agree	strongly agree	jansen jansen	double dose	2	yes	fever	N0		N0	3	ortodox	house wife		yes		good knoldege	positive attitude	female	secondary & above	married	<5	rural	No
Bacha	25	collage and above	6	500	0	N0	yes	yes	yes	yes	yes	yes	N0		No	yes	yes	strongly disagree	agree	agree	Strongly agree	strongly agree	neutral	agree	strongly agree	strongly agree	Neutral	jansen jansen	double dose	2	yes	injection site pain	N0		N0	3	ortodox	student		No		good knoldege	positive attitude	female	secondary & above	single	>=5	rural	No
Bacha	38	no forma eduction	6	100	0	N0	yes	yes	yes	yes	yes	yes	N0		No	yes	yes	strongly disagree	strongly agree	strogly agree	agree	agree	agree	agree	strongly agree	strongly agree	strongly disagree	jansen jansen	double dose	4	yes	injection site pain	N0		N0	3	ortodox	farmer		yes		good knoldege	positive attitude	male	no-formal edu	married	>=5	rural	No
Bacha	31	pimary edcation	4	200	0	N0	yes	yes	yes	yes	yes	No	N0		No	yes	yes	strongly disagree	strongly agree	strogly agree	Strongly agree	agree	agree	neutral	agree	Agree	Disagree	jansen jansen	double dose	1	yes	injection site pain	N0		N0	3	ortodox	house wife		No		poor knowledge	negative attitude	female	primeray	married	<5	rural	No
Bacha	55	no forma eduction	8	200	0	N0	yes	yes	yes	yes	yes	yes	N0		No	yes	yes	strongly disagree	agree	neutral	agree	agree	neutral	agree	strongly agree	strongly agree	Disagree	jansen jansen	double dose	4	yes	injection site pain	N0		N0	3	ortodox	farmer		yes		good knoldege	negative attitude	male	no-formal edu	married	>=5	rural	No
Bacha	19	secondary education	6	200	0	N0	yes	yes	yes	yes	yes	No	N0		No	yes	yes	strongly disagree	agree	strogly agree	Strongly agree	strongly agree	neutral	neutral	strongly agree	strongly agree	strongly disagree	jansen jansen	double dose	2	yes	fever	N0		N0	3	ortodox	student		No		poor knowledge	negative attitude	male	secondary & above	single	>=5	rural	No
Bacha	44	no forma eduction	6	100	0	N0	yes	yes	yes	yes	yes	No	N0		No	No	No	strongly disagree	strongly agree	neutral	agree	strongly agree	neutral	neutral	agree	strongly agree	Agree	jansen jansen	double dose	3	No		N0		N0	3	ortodox	house wife		No		poor knowledge	negative attitude	female	no-formal edu	married	>=5	rural	No
Bacha	33	secondary education	3	200	0	N0	yes	yes	yes	yes	yes	yes	N0		No	yes	yes	strongly disagree	strongly agree	strogly agree	Strongly agree	strongly agree	neutral	neutral	strongly agree	strongly agree	strongly disagree	jansen jansen	double dose	1	yes	injection site pain	N0		N0	3	ortodox	farmer		yes		good knoldege	positive attitude	male	secondary & above	married	<5	rural	No
Bacha	48	no forma eduction	7	200	0	N0	yes	yes	yes	yes	yes	No	N0		yes	No	No	strongly disagree	strongly agree	agree	Strongly agree	strongly agree	strongly agree	strongly agree	strongly agree	strongly agree	strongly disagree	jansen jansen	double dose	2	No		N0	0ther	N0	3	ortodox	farmer		No		poor knowledge	positive attitude	male	no-formal edu	married	>=5	rural	No
Bacha	30	secondary education	4	300	0	N0	yes	yes	yes	yes	yes	yes	N0		No	yes	yes	strongly disagree	strongly agree	agree	agree	strongly agree	agree	agree	agree	strongly agree	Disagree						N0	0ther	N0	3	ortodox	house wife		No		good knoldege	positive attitude	female	secondary & above	married	<5	rural	No
chara01	55	no forma eduction	2	500	0	N0	No	yes	No	No	yes	No	N0		No	No	No	neutral	neutral	dis agree	Neutral	neutral	neutral	neutral	Disagree	Neutral	Neutral						N0	personal health	N0	7	ortodox	farmer		No		poor knowledge	negative attitude	female	no-formal edu	divorced	<5	rural	No
chara01	45	no forma eduction	3	500	0	N0	No	yes	No	No	No	yes	N0		No	yes	yes	diagree	agree	dis agree	Neutral	agree	neutral	Disagree	Disagree	disagree	Disagree	jansen jansen	0ne dose	3	yes	fever, chills ,injection site pain , injection site infection	N0		N0	7	ortodox	farmer		yes		poor knowledge	negative attitude	female	no-formal edu	widowed	<5	rural	No
chara01	45	collage and above	5	7154	fever,cough,shotrnes breath	N0	No	yes	yes	yes	yes	yes	yes	asterzeca	No	yes	yes	diagree	agree	dis agree	Dis agree	strongly agree	Dis agree	neutral	Disagree	Neutral	Disagree	Aserzecan	double dose	1	No		N0	Because of my religion	N0	7	ortodox	Gov’t employee		yes		good knoldege	negative attitude	male	secondary & above	married	<5	rural	yes
chara01	25	no forma eduction	3	1000	0	N0	No	yes	No	No	No	yes	N0		No	yes	yes	neutral	agree	dis agree	Neutral	neutral	neutral	neutral	Disagree	disagree	Disagree	Aserzecan	0ne dose	1	yes	fever, chills ,injection site pain , injection site infection	N0		N0	7	ortodox	Daily laborer		yes		poor knowledge	negative attitude	female	no-formal edu	single	<5	rural	No
chara01	30	secondary education	3	1500	0	N0	No	yes	yes	yes	yes	yes	N0		No	yes	yes	agree	agree	agree	agree	agree	neutral	neutral	Disagree	Neutral	Disagree						N0	fear of injection,fear of adevrse effect,doubts on vaccine effect,personal health	N0	7	ortodox	farmer		No		good knoldege	negative attitude	male	secondary & above	married	<5	rural	No
chara01	27	pimary edcation	3	1500	0	N0	No	No	No	No	yes	No	N0		No	No	No	agree	agree	strogly disagree	agree	agree	neutral	neutral	Disagree	Neutral	Disagree						N0	0ther	N0	7	ortodox	Private employee		No		poor knowledge	negative attitude	male	primeray	married	<5	rural	No
chara01	30	no forma eduction	3	500	0	N0	yes	yes	No	No	yes	No	N0		No	No	No	agree	agree	agree	agree	agree	agree	neutral	Disagree	Neutral	Neutral						N0	fear of adevrse effect	N0	7	ortodox	merchat		No		poor knowledge	negative attitude	female	no-formal edu	divorced	<5	rural	No
chara01	40	secondary education	1	600	fever and cough	N0	No	yes	yes	yes	yes	No	N0		No	No	No	agree	agree	neutral	agree	agree	neutral	neutral	strongly Disagree	Neutral	Disagree	Aserzecan	0ne dose	1	No		N0	Because of my religion	N0	7	ortodox	merchat		yes		poor knowledge	negative attitude	female	secondary & above	divorced	<5	rural	yes
chara01	38	pimary edcation	2	1000	0	N0	No	yes	No	No	No	No	N0		No	No	No	neutral	neutral	neutral	Neutral	neutral	neutral	neutral	Disagree	Neutral	Neutral						N0	0ther	N0	7	ortodox	merchat		No		poor knowledge	negative attitude	female	primeray	divorced	<5	rural	No
chara01	23	collage and above	7	2500	0	N0	No	yes	yes	yes	yes	yes	N0		No	No	No	agree	neutral	neutral	Neutral	agree	neutral	neutral	Disagree	Neutral	Neutral						N0	doubts on vaccine effect	N0	7	ortodox	other		No		poor knowledge	negative attitude	male	secondary & above	single	>=5	rural	No
chara01	52	secondary education	7	2000	0	N0	yes	yes	yes	No	yes	No	N0		No	yes	yes	agree	agree	agree	Dis agree	agree	neutral	agree	Disagree	Agree	Agree	Aserzecan	double dose	1	No		N0	Because of my religion	N0	7	ortodox	Gov’t employee		yes		poor knowledge	negative attitude	male	secondary & above	married	>=5	rural	No
chara01	30	secondary education	1	2500	0	N0	No	yes	yes	yes	yes	No	N0		No	No	No	agree	agree	agree	agree	agree	neutral	agree	agree	Agree	Agree						N0	fear of adevrse effect	N0	7	ortodox	other		No		poor knowledge	positive attitude	male	secondary & above	single	<5	rural	No
chara01	50	no forma eduction	3	500	0	N0	yes	yes	yes	yes	yes	yes	N0		No	No	No	neutral	neutral	neutral	agree	agree	neutral	neutral	Disagree	Neutral	Disagree	Aserzecan	double dose	1	yes	fever, chills ,injection site pain , injection site infection	N0		N0	7	ortodox	farmer		yes		poor knowledge	negative attitude	female	no-formal edu	widowed	<5	rural	No
chara01	50	collage and above	3	7150	0	N0	yes	yes	yes	yes	yes	No	N0		No	No	No	agree	agree	dis agree	agree	agree	neutral	agree	Disagree	Agree	Agree	Aserzecan	0ne dose	1	No		N0	doubts on vaccine effect	N0	7	ortodox	Gov’t employee		yes		poor knowledge	negative attitude	female	secondary & above	divorced	<5	rural	No
chara01	18	secondary education	6	1500	0	N0	yes	yes	yes	yes	yes	yes	N0		No	yes	yes	agree	agree	neutral	agree	agree	neutral	agree	Disagree	Agree	Disagree	Aserzecan	0ne dose	2	yes	fever, chills ,injection site pain , injection site infection	N0		N0	3	ortodox	student		yes		good knoldege	negative attitude	female	secondary & above	single	>=5	rural	No
chara01	30	pimary edcation	5	1500	0	N0	No	yes	yes	No	yes	No	N0		No	yes	yes	neutral	agree	neutral	agree	agree	neutral	neutral	Disagree	Neutral	Disagree						N0	doubts on vaccine effect	N0	2	ortodox	merchat		No		poor knowledge	negative attitude	male	primeray	married	<5	rural	No
chara01	24	collage and above	3	10000	0	N0	No	yes	yes	yes	yes	yes	N0		No	No	No	agree	agree	neutral	agree	agree	neutral	neutral	Disagree	Neutral	Neutral						N0	0ther	N0	7	ortodox	merchat		No		poor knowledge	negative attitude	female	secondary & above	married	<5	rural	No
chara01	38	pimary edcation	6	2000	0	N0	No	yes	yes	yes	yes	yes	N0		No	yes	yes	agree	agree	neutral	agree	agree	neutral	neutral	Disagree	Neutral	Disagree	Aserzecan	0ne dose	4	yes	fever, chills ,injection site pain , injection site infection	N0		N0	7	ortodox	merchat		yes		good knoldege	negative attitude	female	primeray	married	>=5	rural	No
chara01	30	pimary edcation	1	1500	0	N0	No	yes	yes	yes	yes	No	N0		No	No	No	agree	agree	neutral	agree	agree	agree	neutral	Disagree	Agree	Neutral	Aserzecan	0ne dose	1	No		N0	Because of my religion	N0	7	ortodox	merchat		yes		poor knowledge	negative attitude	female	primeray	divorced	<5	rural	No
chara01	40	no forma eduction	4	1000	0	N0	No	yes	No	No	No	No	N0		No	No	No	diagree	agree	dis agree	Neutral	neutral	Dis agree	Disagree	Disagree	disagree	Disagree						N0	0ther	N0	7	ortodox	Daily laborer		No		poor knowledge	negative attitude	male	no-formal edu	married	<5	rural	No
chara01	25	no forma eduction	4	1500	fever,cough,shotrnes breath	N0	No	yes	yes	No	yes	yes	N0		No	yes	yes	agree	agree	dis agree	agree	agree	neutral	Disagree	Disagree	Neutral	Disagree	Aserzecan	double dose	2	yes	fever, chills ,injection site pain , injection site infection	N0		N0	7	ortodox	Daily laborer		yes		poor knowledge	negative attitude	female	no-formal edu	married	<5	rural	yes
chara01	38	pimary edcation	4	1500	0	N0	No	yes	yes	yes	yes	yes	N0		No	No	No	agree	agree	agree	agree	agree	neutral	agree	agree	Agree	Agree	Aserzecan	double dose	3	No		N0	Because of my religion	N0	3	ortodox	merchat		yes		poor knowledge	positive attitude	female	primeray	divorced	<5	rural	No
chara01	35	pimary edcation	2	2000	fever and cough	N0	No	yes	yes	yes	yes	yes	yes	asterzeca	No	No	No	strogly agree	neutral	dis agree	agree	agree	neutral	agree	strongly Disagree	Neutral	Agree						N0	0ther	yes	2	ortodox	other		No		poor knowledge	negative attitude	male	primeray	single	<5	rural	yes
chara01	64	pimary edcation	6	2000	0	N0	No	yes	yes	yes	yes	No	N0		yes	yes	yes	agree	agree	dis agree	agree	strongly agree	agree	neutral	Disagree	Agree	Disagree	Aserzecan	0ne dose	3	No		N0	Because of my religion	yes	7	ortodox	merchat		yes		good knoldege	negative attitude	male	primeray	married	>=5	rural	yes
chara01	45	pimary edcation	4	1000	0	N0	yes	yes	yes	yes	yes	No	N0		yes	No	No	agree	agree	agree	Neutral	agree	strongly agree	agree	Disagree	Agree	Disagree						N0	personal health	yes	3	ortodox	merchat		No		poor knowledge	negative attitude	female	primeray	divorced	<5	rural	No
chara01	35	pimary edcation	4	2000	0	N0	yes	yes	yes	yes	yes	No	N0		yes	yes	yes	agree	agree	agree	agree	agree	agree	agree	Disagree	Agree	Agree	jansen jansen	0ne dose	2	yes	injection site pain	N0		N0	7	ortodox	house wife		yes		good knoldege	positive attitude	female	primeray	married	<5	rural	No
chara01	38	pimary edcation	3	1000	0	N0	No	yes	No	No	No	yes	N0		No	yes	yes	diagree	agree	dis agree	Dis agree	Disagree	Dis agree	Disagree	Disagree	strongly disagree	Disagree						N0	0ther	N0	7	ortodox	merchat		No		poor knowledge	negative attitude	male	primeray	married	<5	rural	No
chara01	30	secondary education	4	5000	0	N0	No	yes	yes	yes	yes	No	N0		yes	No	No	agree	agree	agree	Dis agree	agree	agree	agree	Disagree	Agree	Disagree						N0	personal health	N0	7	ortodox	merchat		No		poor knowledge	negative attitude	male	secondary & above	married	<5	rural	No
chara01	32	collage and above	4	10000	0	N0	yes	yes	yes	yes	yes	No	yes	pifer aterzenca	yes	yes	yes	agree	agree	agree	agree	agree	neutral	Disagree	Disagree	Agree	Disagree						N0	perfer to other protection	N0	7	ortodox	farmer		No		good knoldege	negative attitude	male	secondary & above	married	<5	rural	No
chara01	28	no forma eduction	4	1500	0	N0	yes	yes	yes	yes	yes	yes	N0		yes	No	No	agree	agree	neutral	agree	neutral	agree	agree	neutral	Agree	Agree						N0	personal health	N0	7	ortodox	house wife		No		poor knowledge	negative attitude	female	no-formal edu	married	<5	rural	No
chara01	48	secondary education	5	5000	0	N0	No	yes	yes	No	yes	No	N0		yes	yes	yes	agree	agree	neutral	agree	agree	agree	agree	agree	Agree	Disagree						N0	lack of vaccine access	N0	7	ortodox	merchat		No		poor knowledge	negative attitude	male	secondary & above	married	<5	rural	No
chara01	22	secondary education	6	4000	0	N0	yes	yes	yes	yes	yes	yes	N0		yes	yes	yes	agree	agree	agree	Dis agree	agree	agree	agree	Disagree	Agree	Disagree	Aserzecan	0ne dose	2	No		N0	Because of my religion	N0	7	ortodox	house wife		yes		good knoldege	negative attitude	female	secondary & above	married	>=5	rural	yes
chara01	38	no forma eduction	5	1000	0	N0	No	yes	yes	No	yes	yes	N0		No	yes	yes	agree	agree	neutral	agree	agree	agree	agree	agree	Agree	Disagree	Aserzecan	0ne dose	2	No		N0	Because of my religion	N0	7	ortodox	Daily laborer		yes		poor knowledge	negative attitude	female	no-formal edu	divorced	<5	rural	No
chara01	36	secondary education	4	5000	0	N0	yes	yes	yes	yes	yes	yes	N0		yes	yes	yes	agree	agree	agree	Dis agree	agree	agree	neutral	Disagree	Agree	Disagree						N0	doubts on vaccine effect	N0	7	ortodox	merchat		No		good knoldege	negative attitude	male	secondary & above	married	<5	rural	No
chara01	40	secondary education	2	1500	0	N0	yes	yes	yes	yes	yes	No	N0		yes	No	No	agree	agree	agree	agree	agree	agree	agree	agree	Agree	Neutral						N0	fear of adevrse effect	N0	7	muslim	merchat		No		poor knowledge	positive attitude	male	secondary & above	married	<5	rural	No
chara01	36	no forma eduction	4	2000	0	N0	No	yes	yes	yes	yes	yes	N0		yes	yes	yes	agree	agree	agree	Dis agree	agree	Dis agree	agree	Disagree	Agree	Disagree						N0	personal health	yes	7	ortodox	house wife		No		good knoldege	negative attitude	female	no-formal edu	married	<5	rural	yes
chara01	35	pimary edcation	3	1000	0	N0	No	yes	No	No	yes	yes	N0		No	No	No	neutral	neutral	neutral	Dis agree	Disagree	Dis agree	neutral	Disagree	Neutral	Disagree						N0	Because of my religion	N0	7	ortodox	farmer		No		poor knowledge	negative attitude	female	primeray	divorced	<5	rural	No
chara01	35	no forma eduction	4	2400	0	N0	yes	yes	yes	No	yes	yes	N0		No	yes	yes	agree	agree	neutral	agree	agree	Dis agree	agree	Disagree	Agree	Agree	jansen jansen	0ne dose	4	yes	fever, chills ,injection site pain , injection site infection	N0		N0	7	ortodox	farmer		yes		poor knowledge	negative attitude	female	no-formal edu	married	<5	rural	No
chara01	40	no forma eduction	4	1000	0	N0	No	yes	No	No	No	No	N0		No	yes	yes	diagree	agree	dis agree	Dis agree	Disagree	Dis agree	Disagree	Disagree	disagree	Disagree						yes	Because of my religion	N0	7	ortodox	farmer		No		poor knowledge	negative attitude	male	no-formal edu	married	<5	rural	No
chara01	40	no forma eduction	4	2000	0	N0	No	yes	yes	yes	yes	No	N0		yes	yes	yes	agree	agree	agree	agree	agree	agree	agree	agree	Agree	Disagree	jansen jansen	0ne dose	1	yes	fever, chills ,injection site pain , injection site infection	N0		N0	7	ortodox	Daily laborer		yes		good knoldege	positive attitude	male	no-formal edu	married	<5	rural	No
chara01	41	no forma eduction	4	4000	0	N0	yes	yes	yes	yes	yes	No	N0		yes	No	No	agree	agree	agree	agree	agree	agree	agree	Disagree	Agree	Disagree	jansen jansen	double dose	3	yes	fever, chills ,injection site pain , injection site infection	N0		N0	7	ortodox	house wife		yes		poor knowledge	negative attitude	female	no-formal edu	married	<5	rural	No
chara01	40	secondary education	6	5000	0	N0	No	yes	yes	yes	yes	yes	N0		No	yes	yes	agree	agree	agree	agree	agree	Dis agree	Disagree	Disagree	Agree	Disagree						N0	fear of adevrse effect	yes	7	ortodox	house wife		No		good knoldege	negative attitude	female	secondary & above	married	>=5	rural	No
chara01	40	pimary edcation	4	2000	0	N0	No	yes	yes	yes	yes	yes	N0		yes	yes	yes	agree	agree	agree	agree	agree	Dis agree	Disagree	Disagree	Agree	Disagree						N0	doubts on vaccine effect	N0	7	ortodox	merchat		No		good knoldege	negative attitude	male	primeray	married	<5	rural	No
chara01	60	secondary education	4	1000	0	N0	yes	yes	yes	yes	yes	No	N0		yes	No	No	agree	agree	agree	agree	agree	agree	agree	Disagree	Agree	Agree	jansen jansen	double dose	2	No		N0		N0	7	ortodox	merchat		yes		poor knowledge	positive attitude	male	secondary & above	married	<5	rural	No
chara01	41	secondary education	6	200	0	N0	No	yes	No	No	No	yes	N0		No	yes	yes	diagree	agree	dis agree	Dis agree	Disagree	neutral	neutral	Disagree	disagree	Disagree						N0	Because of my religion	N0	7	ortodox	merchat		No		poor knowledge	negative attitude	male	secondary & above	married	>=5	rural	No
chara01	31	collage and above	3	4500	0	N0	yes	yes	yes	yes	yes	yes	N0		No	yes	yes	agree	agree	agree	Dis agree	agree	neutral	neutral	Disagree	Agree	Disagree						N0	fear of injection,fear of adevrse effect,doubts on vaccine effect,personal health	N0	7	ortodox	Gov’t employee		No		good knoldege	negative attitude	female	secondary & above	married	<5	rural	No
Gissia	45	pimary edcation	5	3200	0	N0	No	yes	yes	No	yes	yes	N0		No	yes	yes	agree	agree	neutral	Dis agree	agree	neutral	neutral	Disagree	Agree	Disagree						N0	fear of injection,fear of adevrse effect,doubts on vaccine effect,personal health	N0	7	ortodox	merchat		No		poor knowledge	negative attitude	female	primeray	married	<5	rural	No
Gissia	20	secondary education	3	5000	0	yes	No	yes	yes	yes	yes	yes	yes	asterzeca	yes	yes	yes	agree	agree	agree	Dis agree	agree	agree	agree	Disagree	Agree	Agree						N0	fear of injection,fear of adevrse effect,doubts on vaccine effect,personal health	yes	3	ortodox	Gov’t employee		No		good knoldege	negative attitude	female	secondary & above	married	<5	rural	No
Gissia	20	secondary education	1	6000	0	N0	No	yes	yes	yes	yes	yes	yes	asterzeca	yes	yes	yes	agree	agree	dis agree	agree	Disagree	agree	agree	Disagree	disagree	Disagree	Aserzecan	0ne dose	2	yes	chills	N0		N0	3	ortodox	Gov’t employee		yes		good knoldege	negative attitude	male	secondary & above	married	<5	rural	yes
Gissia	25	collage and above	3	2000	fever,cough,shotrnes breath	N0	yes	yes	yes	yes	yes	yes	N0		No	No	No	strongly disagree	strogly disagree	strogly disagree	strongly dis agree	strongly disagree	strongly disagree	strongly disagree	Disagree	disagree	Disagree	Aserzecan	double dose	1	No		N0		N0	7	ortodox	other		yes		poor knowledge	negative attitude	female	secondary & above	single	<5	urban	yes
Gissia	30	secondary education	3	500	0	N0	No	yes	yes	No	yes	yes	yes	asterzeca	yes	yes	yes	agree	agree	agree	agree	agree	agree	agree	Disagree	disagree	Disagree						N0	fear of adevrse effect	N0	3	ortodox	merchat		No		good knoldege	negative attitude	female	secondary & above	married	<5	rural	No
Gissia	28	pimary edcation	2	1000	0	N0	No	yes	yes	yes	yes	yes	N0		No	yes	yes	agree	agree	agree	Dis agree	agree	neutral	neutral	Disagree	Agree	Disagree	pfizer	0ne dose	1	yes	fever, chills ,injection site pain , injection site infection	N0		N0	3	ortodox	merchat		yes		good knoldege	negative attitude	female	primeray	single	<5	rural	No
Gissia	25	secondary education	2	600	0	yes	yes	yes	yes	No	yes	yes	yes	asterzeca	No	yes	yes	agree	agree	dis agree	agree	agree	agree	agree	Disagree	Agree	Agree						N0	fear of adevrse effect	N0	3	ortodox	Private employee		No		good knoldege	negative attitude	female	secondary & above	single	<5	rural	yes
Gissia	34	pimary edcation		1200	0	N0	No	yes	yes	yes	yes	yes	N0		No	yes	yes	agree	agree	agree	Neutral	agree	neutral	neutral	Disagree	Agree	strongly disagree	jansen jansen	0ne dose	1	yes	injection site pain	N0		N0	7	ortodox	merchat		yes		good knoldege	negative attitude	male	primeray	married	>=5	rural	No
Gissia	29	collage and above	2	2500	0	N0	yes	No	No	No	yes	No	yes	pfizer jansen,asterzeca	No	No	No	strogly agree	strongly agree	strogly agree	agree	agree	agree	agree	strongly agree	strongly agree	strongly disagree	Aserzecan	double dose	0	yes	fever, chills ,injection site pain , injection site infection	N0		N0	7	ortodox	Gov’t employee		yes		poor knowledge	positive attitude	male	secondary & above	married	<5	rural	No
Gissia	35	no forma eduction	5	2000	0	N0	No	yes	yes	No	No	No	N0		No	No	No	agree	agree	agree	Strongly agree	agree	agree	agree	Disagree	disagree	Neutral						N0	fear of injection,fear of adevrse effect,doubts on vaccine effect,personal health	N0	4	ortodox	farmer		No		poor knowledge	negative attitude	male	no-formal edu	married	<5	rural	No
Gissia	45	no forma eduction	5	800	0	N0	No	yes	yes	No	No	No	N0		No	No	No	neutral	neutral	neutral	Neutral	agree	neutral	agree	agree	Neutral	Neutral	0ther	double dose	3	No		N0		N0	4	ortodox	house wife		yes		poor knowledge	negative attitude	female	no-formal edu	married	<5	rural	No
Gissia	54	pimary edcation	6	4500	0	N0	No	yes	yes	yes	yes	yes	N0		No	yes	yes	agree	agree	agree	agree	agree	neutral	neutral	Disagree	Agree	Disagree	pfizer	0ne dose	2	yes	fever, chills ,injection site pain , injection site infection	N0		N0	2	ortodox	merchat		yes		good knoldege	negative attitude	male	primeray	married	>=5	rural	No
gult abshken	41	no forma eduction	6	10000	0	N0	No	yes	yes	yes	yes	yes	yes	asterzeca	yes	yes	yes	agree	strongly agree	strogly agree	agree	strongly agree	strongly agree	strongly agree	strongly agree	strongly agree	strongly agree	Aserzecan	0ne dose	4	yes	fever	N0		N0	1	ortodox	merchat		yes		good knoldege	positive attitude	male	no-formal edu	married	>=5	rural	yes
gult abshken	69	no forma eduction	11	100000	0	N0	No	yes	yes	yes	yes	yes	yes	asterzeca	yes	yes	yes	strogly agree	strongly agree	strogly agree	Strongly agree	strongly agree	strongly agree	strongly agree	strongly agree	strongly agree	strongly agree	Aserzecan	0ne dose	11	yes	fever	yes		N0	1	ortodox	Gov’t employee		yes		good knoldege	positive attitude	male	no-formal edu	married	>=5	rural	yes
gult abshken	77	no forma eduction	9	10000	0	N0	No	yes	yes	yes	yes	yes	yes	asterzeca	yes	yes	yes	strogly agree	strongly agree	strogly agree	Strongly agree	strongly agree	strongly agree	strongly agree	strongly agree	strongly agree	strongly agree	Aserzecan	0ne dose	2	yes	fever	N0		N0	1	ortodox	farmer		yes		good knoldege	positive attitude	male	no-formal edu	married	>=5	rural	yes
gult abshken	109	no forma eduction	12	10000	0	N0	No	yes	yes	yes	yes	yes	yes	asterzeca	yes	yes	yes	agree	strongly agree	strogly agree	Strongly agree	strongly agree	strongly agree	strongly agree	strongly agree	strongly agree	strongly agree	Aserzecan	0ne dose	2	yes	fever	N0		N0	1	ortodox	farmer		yes		good knoldege	positive attitude	female	no-formal edu	married	>=5	rural	yes
gult abshken	26	pimary edcation	3	2000	0	N0	No	yes	yes	No	yes	No	yes	asterzeca	No	yes	yes	strogly agree	strongly agree	strogly agree	Strongly agree	strongly agree	strongly agree	strongly agree	agree	strongly agree	strongly agree	Aserzecan	0ne dose	2	yes	fever	yes		N0	1	ortodox	farmer		yes		poor knowledge	positive attitude	male	primeray	married	<5	rural	No
gult abshken	22	pimary edcation	4	3000	0	N0	yes	yes	yes	yes	yes	yes	yes	asterzeca	yes	yes	yes	strogly agree	strongly agree	strogly agree	Strongly agree	strongly agree	strongly agree	strongly agree	strongly agree	strongly agree	strongly agree	Aserzecan	0ne dose	0	yes	fever	N0		N0	1	ortodox	merchat		yes		good knoldege	positive attitude	male	primeray	single	<5	rural	No
gult abshken	32	collage and above	3	2000	0	N0	yes	yes	yes	yes	yes	yes	yes	asterzeca	yes	yes	yes	strogly agree	strongly agree	strogly agree	Strongly agree	strongly agree	strongly agree	strongly agree	strongly agree	strongly agree	strongly agree	Aserzecan	0ne dose	3	yes	fever	yes		N0	1	ortodox	merchat		yes		good knoldege	positive attitude	male	secondary & above	married	<5	rural	yes
gult abshken	34	collage and above	2	2000	0	N0	yes	yes	yes	yes	yes	yes	yes	asterzeca	yes	yes	yes	strogly agree	strongly agree	strogly agree	Strongly agree	strongly agree	strongly agree	strongly agree	strongly agree	strongly agree	strongly agree	Aserzecan	0ne dose	0	yes	fever	yes		yes	1	ortodox	farmer		yes		good knoldege	positive attitude	male	secondary & above	married	<5	rural	yes
gult abshken	23	collage and above	5	1000	0	N0	yes	yes	yes	yes	yes	yes	yes	asterzeca	yes	yes	yes	strogly agree	agree	strogly agree	agree	strongly agree	strongly agree	strongly agree	strongly agree	strongly agree	strongly agree	Aserzecan	0ne dose	0	yes	fever	yes		N0	1	ortodox	student		yes		good knoldege	positive attitude	male	secondary & above	single	<5	rural	yes
gult abshken	71	no forma eduction	8	1000	0	N0	yes	yes	yes	yes	yes	yes	yes	asterzeca	yes	yes	yes	strogly agree	strongly agree	strogly agree	Strongly agree	strongly agree	strongly agree	strongly agree	strongly agree	strongly agree	strongly agree	Aserzecan	0ne dose	2	yes	fever	yes		N0	1	ortodox	farmer		yes		good knoldege	positive attitude	male	no-formal edu	married	>=5	rural	yes
gult abshken	19	pimary edcation	11	1000	0	N0	yes	yes	yes	yes	yes	yes	yes	asterzeca	yes	yes	yes	strogly agree	strongly agree	strogly agree	agree	strongly agree	strongly agree	strongly agree	strongly agree	strongly agree	strongly agree	Aserzecan	0ne dose	2	yes	fever	yes		N0	1	ortodox	farmer		yes		good knoldege	positive attitude	male	primeray	married	>=5	rural	yes
gult abshken	91	no forma eduction	11	1000	0	N0	yes	yes	yes	yes	yes	yes	yes	asterzeca	yes	yes	yes	strogly agree	strongly agree	agree	Strongly agree	strongly agree	strongly agree	strongly agree	strongly agree	strongly agree	strongly agree	Aserzecan	0ne dose	2	yes	fever	yes		N0	1.	ortodox	farmer		yes		good knoldege	positive attitude	male	no-formal edu	married	>=5	rural	yes
gult abshken	96	no forma eduction	4	1000	0	N0	yes	yes	yes	yes	yes	yes	yes	asterzeca	yes	yes	yes	strogly agree	strongly agree	strogly agree	Strongly agree	strongly agree	strongly agree	strongly agree	strongly agree	strongly agree	strongly agree	Aserzecan	0ne dose	2	yes	fever	N0		N0	1	ortodox	farmer		yes		good knoldege	positive attitude	male	no-formal edu	married	<5	rural	yes
gult abshken	64	no forma eduction	4	1000	0	N0	yes	yes	yes	yes	yes	yes	yes	asterzeca	yes	yes	yes	strogly agree	strongly agree	strogly agree	Strongly agree	strongly agree	strongly agree	strongly agree	strongly agree	strongly agree	strongly agree	Aserzecan	0ne dose	2	yes	fever	N0		N0	1	ortodox	farmer		yes		good knoldege	positive attitude	male	no-formal edu	single	<5	rural	yes
gult abshken	24	secondary education	4	1000	0	N0	yes	yes	yes	yes	yes	yes	yes	asterzeca	yes	yes	yes	strogly agree	strongly agree	strogly agree	Strongly agree	strongly agree	strongly agree	strongly agree	strongly agree	strongly agree	strongly agree	Aserzecan	0ne dose	2	yes	fever	N0		N0	1	ortodox	student		yes		good knoldege	positive attitude	female	secondary & above	single	<5	rural	yes
gult abshken	35	no forma eduction	8	4000	0	N0	yes	yes	No	No	No	No	N0	asterzeca	No	yes	yes	diagree	agree	dis agree	Dis agree	agree	Dis agree	Disagree	neutral	disagree	Disagree	pfizer	0ne dose	2	yes	injection site pain	N0		N0	7	ortodox	farmer		yes		poor knowledge	negative attitude	female	no-formal edu	married	>=5	rural	No
abdera	59	secondary education	4	4000	0	N0	yes	yes	No	No	No	yes	N0		No	yes	yes	diagree	agree	dis agree	Neutral	Disagree	Dis agree	neutral	Disagree	disagree	Disagree						N0	fear of injection,fear of adevrse effect,doubts on vaccine effect,personal health	yes	7	ortodox	farmer		No		poor knowledge	negative attitude	male	secondary & above	married	<5	rural	No
abdera	48	no forma eduction	7	2500	0	N0	No	yes	yes	yes	yes	No	N0		yes	No	10	agree	agree	agree	agree	agree	agree	agree	Disagree	Agree	Disagree	Aserzecan	double dose	7	No		N0	Because of my religion	N0	7	ortodox	farmer		yes		good knoldege	negative attitude	male	no-formal edu	married	>=5	rural	No
abdera	40	no forma eduction	6	2500	0	N0	No	yes	yes	yes	yes	yes	N0		No	yes	yes	agree	agree	agree	agree	agree	neutral	agree	Disagree	Agree	Agree	jansen jansen	0ne dose	3	No		N0	Because of my religion	yes	7	ortodox	farmer		yes		good knoldege	negative attitude	female	no-formal edu	married	>=5	rural	No
abdera	28	secondary education	3	500	0	N0	No	yes	yes	yes	yes	yes	N0		yes	No	No	agree	agree	agree	Neutral	agree	Dis agree	Disagree	agree	Agree	Disagree						N0	personal health	N0	7	ortodox	farmer		No		poor knowledge	negative attitude	male	secondary & above	married	<5	rural	No
abdera	35	no forma eduction	6	3000	0	N0	No	yes	yes	yes	yes	No	N0		yes	No	No	agree	agree	agree	agree	agree	agree	agree	Disagree	Agree	Disagree	Aserzecan	0ne dose	4	No		N0	Because of my religion	N0	7	ortodox	farmer		yes		poor knowledge	negative attitude	female	no-formal edu	married	>=5	rural	No
abdera	18	secondary education	3	5000	0	N0	No	yes	yes	yes	yes	yes	N0		yes	No	No	agree	agree	agree	agree	agree	agree	agree	Disagree	Agree	Disagree	pfizer	double dose	2	No		N0	Because of my religion	N0	7	ortodox	farmer		yes		poor knowledge	negative attitude	female	secondary & above	married	<5	rural	No
abdera	28	secondary education	4	10000	0	N0	No	yes	yes	yes	yes	yes	N0		No	No	No	agree	agree	agree	Dis agree	agree	agree	agree	agree	Agree	Agree						N0	personal health	N0	3	ortodox	merchat		No		poor knowledge	positive attitude	male	secondary & above	married	<5	rural	No
abdera	32	collage and above	3	3000	0	N0	No	yes	yes	yes	yes	No	N0		yes	yes	yes	agree	agree	agree	agree	agree	agree	agree	agree	Agree	Disagree	Aserzecan	double dose	1	yes	injection site pain	N0		N0	3	ortodox	Gov’t employee		yes		good knoldege	negative attitude	male	secondary & above	married	<5	rural	No
abdera	33	pimary edcation	4	5000	0	N0	No	yes	yes	yes	yes	yes	N0		yes	yes	yes	agree	agree	agree	agree	agree	agree	agree	agree	Agree	Disagree	jansen jansen	0ne dose	1	yes	fever, chills ,injection site pain , injection site infection	N0		N0	3	ortodox	Gov’t employee		yes		good knoldege	positive attitude	male	primeray	married	<5	rural	No
abdera	28	pimary edcation	3	2000	0	N0	No	yes	yes	yes	yes	No	N0		No	yes	yes	agree	agree	agree	agree	agree	Dis agree	agree	agree	Agree	Disagree	jansen jansen	0ne dose	1	yes	fever, chills ,injection site pain , injection site infection	N0		N0	3	ortodox	Gov’t employee		yes		poor knowledge	negative attitude	male	primeray	married	<5	rural	No
abdera	30	secondary education	4	2000	0	N0	No	yes	yes	yes	yes	yes	N0		yes	yes	yes	agree	neutral	agree	Dis agree	agree	agree	neutral	Disagree	disagree	Disagree						N0	fear of injection,fear of adevrse effect,doubts on vaccine effect,personal health	N0	3	ortodox	house wife		No		good knoldege	negative attitude	female	secondary & above	married	<5	rural	No
abdera	55	no forma eduction	4	2500	0	N0	No	No	yes	yes	yes	No	N0		yes	yes	yes	agree	agree	agree		agree	agree	Disagree	Disagree	Agree	Agree	jansen jansen	double dose	2	No		N0	fear of injection,fear of adevrse effect,doubts on vaccine effect,personal health	N0	2	ortodox	farmer		yes		poor knowledge	negative attitude	female	no-formal edu	married	<5	rural	No
abdera	22	pimary edcation	4	1000	0	N0	No	yes	yes	yes	yes	yes	N0		yes	yes	yes	agree	agree	dis agree	Neutral	agree	agree	agree	Disagree	Agree	Agree						N0	fear of injection,fear of adevrse effect,doubts on vaccine effect,personal health	N0	2	ortodox	house wife		No		good knoldege	negative attitude	female	primeray	married	<5	rural	No
abdera	25	collage and above	0	500	0	N0	No	yes	yes	yes	yes	yes	N0		yes	yes	yes	agree	agree	dis agree	Neutral	agree	agree	agree	neutral	Agree	Disagree						N0	fear of injection,fear of adevrse effect,doubts on vaccine effect,personal health	N0	2	ortodox	Private employee		No		good knoldege	negative attitude	female	secondary & above	single	<5	rural	No
abdera	40	pimary edcation	6	2000	0	N0	No	yes	yes	yes	yes	yes	N0		yes	yes	yes	agree	agree	agree	agree	agree	agree	agree	Disagree	Agree	Disagree						N0	fear of injection,fear of adevrse effect,doubts on vaccine effect,personal health	N0	2	ortodox	farmer		No		good knoldege	negative attitude	female	primeray	married	>=5	rural	No
abdera	40	no forma eduction	4	2500	0	N0	No	yes	yes	yes	yes	No	N0		No	yes	yes	agree	agree	dis agree	Dis agree	agree	agree	agree	Disagree	Agree	Disagree	jansen jansen	double dose	3	yes	fever, chills ,injection site pain , injection site infection	N0		N0	2	ortodox	farmer		yes		poor knowledge	negative attitude	female	no-formal edu	single	<5	rural	No
abdera	45	no forma eduction	4	3000	0	N0	No	yes	yes	yes	yes	No	N0		No	No	No	agree	neutral	neutral	agree	agree	neutral	agree	Disagree	Neutral	Neutral	jansen jansen	double dose	4	No		N0	doubts on vaccine effect	yes	2	ortodox	farmer		yes		poor knowledge	negative attitude	female	no-formal edu	married	<5	rural	No
abdera	25	secondary education	2	3000	0	N0	No	No	yes	yes	No	yes	N0		No	yes	yes	diagree	agree	dis agree	agree	agree	Dis agree	agree	agree	Agree	Disagree						N0	Because of my religion	N0	2	ortodox	farmer		No		poor knowledge	negative attitude	male	secondary & above	married	<5	rural	No
abdera	35	no forma eduction	4	2500	0	N0	No	yes	yes	yes	yes	No	N0		yes	No	No	agree	agree	neutral	Neutral	agree	agree	agree	Disagree	Neutral	Neutral	jansen jansen	double dose	2	yes	injection site pain	N0		N0	2	ortodox	farmer		yes		poor knowledge	negative attitude	female	no-formal edu	married	<5	rural	No
abdera	35	pimary edcation	4	100	0	N0	No	yes	yes	yes	yes	yes	N0		No	yes	yes	strongly disagree	strongly agree	agree	Strongly agree	strongly agree	neutral	neutral	strongly agree	strongly agree	Disagree	jansen jansen	double dose	2	yes	injection site pain	N0		N0	3	ortodox	farmer		yes		good knoldege	positive attitude	male	primeray	married	<5	rural	No
Bacha	40	no forma eduction	6	150	0	N0	No	yes	yes	yes	yes	yes	N0		No	yes	yes	agree	agree	agree	agree	agree	neutral	neutral	Disagree	Agree	Neutral						N0	fear of adevrse effect	N0	3	ortodox	house wife		No		good knoldege	negative attitude	female	no-formal edu	married	>=5	rural	No
Bacha	19	secondary education	5	300	0	N0	yes	yes	yes	yes	yes	yes	N0		yes	No	No	strongly disagree	strongly agree	neutral	Strongly agree	agree	agree	agree	Disagree	Agree	Disagree	jansen jansen	double dose	1	No		N0	fear of adevrse effect	N0	1	ortodox	student		yes		poor knowledge	negative attitude	male	secondary & above	single	<5	rural	No
Bacha	18	pimary edcation	5	150	0	N0	yes	No	No	No	No	No	N0		No	No	No	neutral	neutral	neutral	Neutral	neutral	neutral	neutral	neutral	Neutral	Neutral						N0	0ther	N0	3	ortodox	student		No		poor knowledge	negative attitude	male	primeray	single	<5	rural	No
Bacha	55	no forma eduction	7	400	0	N0	yes	yes	yes	yes	yes	No	N0		yes	No	No	strongly disagree	strongly agree	agree	agree	strongly agree	agree	agree	strongly agree	Agree	strongly disagree	jansen jansen	double dose	3	No		N0	Because of my religion	yes	3	ortodox	farmer		yes		poor knowledge	negative attitude	male	no-formal edu	married	>=5	rural	No
Bacha	30	pimary edcation	2	100	0	N0	yes	No	yes	yes	yes	No	N0		yes	yes	No	strongly disagree	agree	strogly agree	agree	agree	neutral	agree	agree	strongly agree	Neutral	jansen jansen	double dose	1	No		N0	fear of injection,fear of adevrse effect,doubts on vaccine effect,personal health	N0	3	ortodox	house wife		yes		poor knowledge	negative attitude	female	primeray	married	<5	rural	No
Bacha	55	no forma eduction	3	100	0	N0	yes	yes	yes	yes	yes	yes	N0		No	yes	yes	strongly disagree	agree	agree	agree	agree	agree	agree	agree	Agree	Disagree						N0	0ther	N0	3	ortodox	house wife		No		good knoldege	negative attitude	female	no-formal edu	married	<5	rural	No
Bacha	45	no forma eduction	5	200	0	N0	yes	yes	yes	yes	yes	No	N0		yes	No	No	strongly disagree	strongly agree	strogly agree	Strongly agree	strongly agree	strongly agree	strongly agree	strongly agree	strongly agree	strongly disagree	jansen jansen	double dose	1	No		N0	0ther	N0	3	ortodox	farmer		yes		poor knowledge	positive attitude	male	no-formal edu	married	<5	rural	No
Bacha	80	no forma eduction	3	100	0	N0	yes	yes	yes	yes	yes	No	N0		No	No	No	strongly disagree	strongly agree	strogly agree	agree	strongly agree	strongly agree	agree	agree	Agree	Disagree	jansen jansen	double dose	1	No		N0	0	N0	3	ortodox	house wife		yes		poor knowledge	positive attitude	female	no-formal edu	married	<5	rural	No
Bacha	19	secondary education	7	300	0	N0	yes	yes	yes	yes	yes	No	N0		No	No	No	strongly disagree	strongly agree	strogly agree	Strongly agree	strongly agree	strongly agree	strongly agree	neutral	strongly agree	strongly disagree	jansen jansen	double dose	4	yes	0ther	N0		N0	3	ortodox	student		yes		poor knowledge	positive attitude	female	secondary & above	single	>=5	rural	No
Bacha	25	collage and above	2	100	0	N0	yes	yes	yes	yes	yes	No	N0		No	No	No	strongly disagree	strongly agree	strogly agree	Strongly agree	strongly agree	neutral	neutral	neutral	Neutral	Neutral						N0	0ther	N0	3	ortodox	Private employee		No		poor knowledge	negative attitude	female	secondary & above	single	<5	rural	No
Bacha	22	collage and above	6	200	0	N0	yes	yes	yes	yes	yes	yes	N0		No	No	No	strongly disagree	strongly agree	strogly agree	Strongly agree	strongly agree	strongly agree	agree	Disagree	Agree	strongly disagree						N0	fear of adevrse effect	N0	3	ortodox	other		No		poor knowledge	negative attitude	female	secondary & above	single	>=5	rural	No
Bacha	19	secondary education	4	300	0	N0	yes	yes	yes	yes	yes	yes	N0		No	yes	yes	strongly disagree	strongly agree	strogly agree	Strongly agree	agree	agree	agree	strongly agree	Agree	strongly disagree	pfizer	0ne dose	2	yes	fever, chills ,injection site pain , injection site infection	N0		yes	3	ortodox	student		yes		good knoldege	positive attitude	female	secondary & above	married	<5	rural	No
Bacha	23	collage and above	6	500	0	N0	yes	yes	yes	yes	yes	No	N0		No	yes	yes	strogly agree	strongly agree	strogly agree	agree	agree	agree	neutral	strongly agree	Neutral	Neutral	jansen jansen	double dose	3	yes	chills	N0		N0	3	ortodox	house wife		yes		poor knowledge	positive attitude	female	secondary & above	married	>=5	rural	yes
Bacha	45	no forma eduction	5	100	0	N0	yes	yes	yes	yes	yes	yes	yes	Jansen Jansen	No	yes	yes	strogly agree	strongly agree	strogly agree	Strongly agree	strongly agree	strongly agree	strongly agree	strongly agree	strongly agree	Neutral	jansen jansen	0ne dose	1	yes	chills	N0		yes	3	ortodox	house wife		yes		good knoldege	positive attitude	female	no-formal edu	married	<5	rural	No
Bacha	40	no forma eduction	5	350	0	N0	yes	yes	yes	yes	yes	yes	N0		No	yes	yes	strongly disagree	strongly agree	strogly agree	Strongly agree	strongly agree	strongly agree	neutral	strongly agree	strongly agree	Neutral	jansen jansen	double dose	1	yes	injection site pain	N0		N0	3	ortodox	house wife		yes		good knoldege	positive attitude	female	no-formal edu	married	<5	rural	yes
Bacha	44	no forma eduction	9	500	0	N0	yes	yes	yes	yes	yes	yes	N0		yes	No	No	strogly agree	strongly agree	strogly agree	Strongly agree	strongly agree	strongly agree	strongly agree	strongly agree	strongly agree	strongly disagree						N0	Because of my religion	N0	3	ortodox	house wife		No		poor knowledge	positive attitude	female	no-formal edu	married	>=5	rural	yes
Bacha	19	secondary education	5	280	0	N0	yes	yes	yes	yes	yes	yes	N0		No	yes	yes	strogly agree	strongly agree	strogly agree	Strongly agree	strongly agree	strongly agree	strongly agree	neutral	strongly agree	Neutral						N0	fear of injection,fear of adevrse effect	N0	4	ortodox	student		No		good knoldege	positive attitude	female	secondary & above	single	<5	rural	No
Bacha	80	no forma eduction	2	100	0	N0	yes	No	No	No	No	No	N0		No	No	No	strogly agree	strongly agree	neutral	Neutral	neutral	neutral	neutral	neutral	Neutral	Neutral	jansen jansen	0ne dose	2	yes	injection site pain	N0		N0	3	ortodox	other		yes		poor knowledge	negative attitude	female	no-formal edu	married	<5	rural	No
Bacha	19	secondary education	5	200	0	N0	yes	yes	yes	yes	yes	No	N0		No	No	No	strogly agree	strongly agree	strogly agree	Strongly agree	strongly agree	strongly agree	neutral	agree	Agree	Disagree						N0	0ther	N0	3	ortodox	student		No		poor knowledge	positive attitude	female	secondary & above	single	<5	rural	No
Bacha	50	no forma eduction	5	300	0	N0	yes	yes	yes	yes	yes	No	N0		yes	No	No	strogly agree	strongly agree	strogly agree	agree	agree	agree	agree	strongly agree	Agree	Neutral	jansen jansen	0ne dose	2	No		N0	0ther	N0	3	ortodox	house wife		yes		poor knowledge	positive attitude	female	no-formal edu	married	<5	rural	No
Bacha	53	pimary edcation	6	500	0	N0	yes	yes	yes	yes	yes	yes	yes	Jansen Jansen	yes	yes	yes	strogly agree	strongly agree	strogly agree	Strongly agree	strongly agree	strongly agree	strongly agree	strongly agree	Agree	strongly disagree	jansen jansen	double dose	3	yes	fever	N0		N0	4	ortodox	farmer		yes		good knoldege	positive attitude	male	primeray	married	>=5	rural	No
Bacha	46	secondary education	8	4500	0	N0	yes	yes	yes	yes	yes	yes	N0		yes	yes	yes	strogly agree	strongly agree	strogly agree	Strongly agree	strongly agree	strongly agree	strongly agree	strongly agree	strongly agree	Neutral	jansen jansen	double dose	3	yes	fever	N0		yes	3	ortodox	farmer		yes		good knoldege	positive attitude	male	secondary & above	married	>=5	rural	yes
Bacha	32	no forma eduction	7	400	0	N0	yes	yes	yes	yes	yes	yes	N0		No	yes	yes	strongly disagree	strongly agree	strogly agree	agree	neutral	neutral	neutral	strongly agree	strongly agree	Disagree						N0	0ther	yes	3	ortodox	house wife		No		good knoldege	negative attitude	female	no-formal edu	married	>=5	rural	yes
Bacha	38	no forma eduction	8	100	0	N0	yes	yes	yes	No	yes	yes	N0		No	No	No	strongly disagree	strongly agree	agree	agree	agree	agree	agree	agree	Neutral	Disagree	jansen jansen	0ne dose	4	yes	fever	N0		N0	3	ortodox	house wife		yes		poor knowledge	negative attitude	female	no-formal edu	married	>=5	rural	yes
Bacha	19	secondary education	6	400	0	N0	yes	yes	yes	yes	yes	yes	N0		No	yes	yes	strogly agree	strongly agree	agree	agree	agree	agree	agree	strongly agree	strongly agree	Disagree						N0	0ther	N0	4	ortodox	student		No		good knoldege	positive attitude	male	secondary & above	single	>=5	rural	No
Bacha	80	no forma eduction	2	50	0	N0	No	yes	yes	yes	yes	No	N0		No	No	No	strongly disagree	strongly agree	agree	agree	agree	agree	agree	agree	Agree	Neutral						N0	0ther	yes	3	ortodox	other		No		poor knowledge	negative attitude	male	no-formal edu	married	<5	rural	No
Bacha	66	no forma eduction	3	50	0	N0	No	No	No	No	No	No	N0		No	No	No	neutral	neutral	neutral	Neutral	neutral	neutral	neutral	neutral	Neutral	Neutral						N0	0ther	N0	3	ortodox	house wife		No		poor knowledge	negative attitude	female	no-formal edu	married	<5	rural	No
Gissia	32	pimary edcation	5	5000	0	N0	No	yes	yes	yes	yes	yes	N0		No	yes	yes	neutral	agree	neutral	Dis agree	agree	neutral	neutral	Disagree	Agree	Disagree						N0	fear of injection,fear of adevrse effect,doubts on vaccine effect,personal health	N0	7	ortodox	merchat		No		good knoldege	negative attitude	female	primeray	married	<5	rural	No
Gissia	25	collage and above	3	4000	0	N0	No	yes	yes	No	No	yes	N0		No	yes	yes	neutral	neutral	neutral	agree	agree	neutral	neutral	Disagree	Neutral	Disagree						N0	fear of injection,fear of adevrse effect,doubts on vaccine effect,personal health	N0	2	ortodox	Gov’t employee		No		poor knowledge	negative attitude	female	secondary & above	married	<5	rural	No
Gissia	34	pimary edcation	4	2400	0	N0	No	yes	yes	yes	yes	yes	N0		No	yes	yes	agree	agree	agree	Dis agree	neutral	agree	agree	Disagree	Agree	Disagree	jansen jansen	0ne dose	1	yes	injection site pain	N0		N0	1	ortodox	merchat		yes		good knoldege	negative attitude	male	primeray	married	<5	rural	No
Gissia	32	collage and above	1	5000	0	N0	No	yes	yes	yes	yes	yes	N0		No	yes	yes	agree	agree	agree	Neutral	agree	neutral	neutral	Disagree	Agree	Disagree						N0	fear of injection,fear of adevrse effect,doubts on vaccine effect,personal health	N0	2	ortodox	Gov’t employee		No		good knoldege	negative attitude	male	secondary & above	single	<5	rural	No
Gissia	25	secondary education	3	2000	0	N0	No	yes	yes	yes	yes	yes	N0		No	yes	yes	agree	agree	agree	Dis agree	agree	neutral	agree	Disagree	Agree	Disagree	Aserzecan	0ne dose	1	yes	fever, chills ,injection site pain , injection site infection	N0		N0	1	ortodox	merchat		yes		good knoldege	negative attitude	female	secondary & above	married	<5	rural	No
Geregia	62	no forma eduction	4	2300	fever,cough,shotrnes breath	N0	No	yes	yes	yes	yes	No	N0		No	yes	yes	diagree	neutral	agree	agree	strongly agree	agree	agree	agree	Agree	Agree						N0	0ther	yes	6	ortodox	farmer		No		poor knowledge	positive attitude	male	no-formal edu	married	<5	rural	yes
Geregia	53	no forma eduction	3	200	0	N0	No	yes	yes	yes	yes	yes	N0		No	yes	yes	diagree	agree	dis agree	Neutral	strongly agree	neutral	agree	strongly Disagree	Agree	Neutral	jansen jansen	0ne dose	2	yes	fever, chills ,injection site pain , injection site infection	N0		N0	6	ortodox	farmer		yes		good knoldege	negative attitude	female	no-formal edu	married	<5	rural	No
Geregia	80	no forma eduction	2	150	0	N0	No	yes	yes	yes	yes	No	N0		yes	No	No	strogly agree	strongly agree	agree	agree	agree	Dis agree	agree	strongly agree	disagree	Agree						N0	Because of my religion	yes	6	ortodox	farmer		No		poor knowledge	positive attitude	male	no-formal edu	married	<5	rural	No
Geregia	46	no forma eduction	3	1500	fever and cough	N0	No	yes	yes	yes	yes	yes	N0		yes	No	No	agree	strongly agree	agree	Strongly agree	strongly agree	agree	strongly agree	neutral	Agree	Agree	jansen jansen	0ne dose	2	No		N0	Because of my religion	N0	6.	ortodox	farmer		yes		poor knowledge	positive attitude	male	no-formal edu	married	<5	rural	yes
Geregia	51	no forma eduction	5	3100	0	N0	No	yes	yes	yes	yes	yes	yes	Jansen Jansen	yes	yes	yes	agree	agree	agree	Neutral	Disagree	neutral	agree	Disagree	Neutral	Agree	jansen jansen	0ne dose	3	yes	fever, chills ,injection site pain , injection site infection	N0		yes	1	ortodox	farmer		yes		good knoldege	negative attitude	male	no-formal edu	married	<5	rural	yes
Geregia	67	no forma eduction	4	2300	0	N0	No	yes	yes	yes	yes	yes	yes	Jansen Jansen	yes	yes	yes	agree	agree	agree	agree	agree	agree	agree	strongly agree	Agree	strongly agree	jansen jansen	0ne dose	3	yes	fever, chills ,injection site pain , injection site infection	N0		N0	1	ortodox	farmer		yes		good knoldege	positive attitude	male	no-formal edu	married	<5	rural	No
Geregia	44	no forma eduction	5	1200	0	N0	No	yes	yes	yes	yes	yes	yes	Jansen Jansen	No	yes	yes	diagree	neutral	agree	strongly dis agree	neutral	neutral	agree	agree	Agree	Neutral	jansen jansen	double dose	3	yes	fever, chills ,injection site pain , injection site infection	N0		N0	1	ortodox	farmer		yes		good knoldege	negative attitude	female	no-formal edu	married	<5	rural	No
Geregia	37	no forma eduction	6	2600	0	N0	No	yes	yes	yes	yes	yes	yes	Jansen Jansen	yes	yes	yes	diagree	neutral	agree	Strongly agree	Disagree	neutral	strongly disagree	Disagree	disagree	Neutral	jansen jansen	0ne dose	5	yes	fever, chills ,injection site pain , injection site infection	N0		N0	1	ortodox	farmer		yes		good knoldege	negative attitude	female	no-formal edu	married	>=5	rural	No
Geregia	62	no forma eduction	6	300	0	N0	No	yes	yes	No	yes	yes	yes	Jansen Jansen	yes	No	No	strongly disagree	agree	neutral	agree	strongly agree	strongly agree	Disagree	Disagree	disagree	Agree		0ne dose	3	yes	fever, chills ,injection site pain , injection site infection	N0		N0	1	ortodox	farmer		yes		poor knowledge	negative attitude	male	no-formal edu	married	>=5	rural	No
Geregia	67	no forma eduction	1	1200	0	N0	No	No	No	No	No	No	N0		No	No	No	strongly disagree	agree	strogly disagree	strongly dis agree	strongly disagree	strongly disagree	strongly disagree	strongly Disagree	strongly disagree	Disagree						N0	0ther	N0	6	ortodox	farmer		No		poor knowledge	negative attitude	female	no-formal edu	widowed	<5	rural	No
Geregia	62	pimary edcation	2	200	0	N0	No	No	No	No	No	No	N0		No	No	No	strongly disagree	agree	strogly disagree	strongly dis agree	strongly disagree	strongly disagree	strongly disagree	strongly Disagree	strongly disagree	Disagree						N0	0ther	N0	6	ortodox	farmer		No		poor knowledge	negative attitude	female	primeray	divorced	<5	rural	No
Geregia	64	no forma eduction	2	200	0	N0	No	No	No	No	No	No	N0		No	No	No	strongly disagree	agree	neutral	Dis agree	Disagree	Dis agree	Disagree	neutral	strongly disagree	Disagree	jansen jansen	0ne dose	2	yes	fever	N0		N0	6	ortodox	farmer		yes		poor knowledge	negative attitude	male	no-formal edu	married	<5	rural	No
Geregia	28	pimary edcation	5	2000	0	N0	No	yes	yes	yes	yes	yes	N0		yes	yes	yes	agree	agree	agree	agree	agree	strongly agree	strongly agree	strongly agree	strongly agree	strongly agree	jansen jansen	0ne dose	1	yes	fever, chills ,injection site pain , injection site infection	N0		N0	1	ortodox	farmer		yes		good knoldege	positive attitude	female	primeray	married	<5	rural	No
Geregia	56	no forma eduction	2	2000	0	N0	No	yes	yes	yes	yes	yes	N0		yes	yes	yes	strongly disagree	strongly agree	strogly agree	agree	agree	strongly agree	agree	neutral	Agree	strongly agree	jansen jansen	0ne dose	2	yes	fever, chills ,injection site pain , injection site infection	N0		N0	1	ortodox	farmer		yes		good knoldege	positive attitude	female	no-formal edu	married	<5	rural	No
Geregia	34	no forma eduction	3	1500	0	N0	No	yes	yes	yes	yes	yes	N0		No	yes	yes	agree	agree	agree	agree	agree	agree	agree	agree	Agree	Agree						N0	0ther	N0	6	ortodox	farmer		No		good knoldege	positive attitude	female	no-formal edu	married	<5	rural	No
Geregia	19	secondary education	4	2000	0	N0	No	yes	yes	yes	yes	yes	N0		No	yes	yes	agree	agree	neutral	Strongly agree	strongly agree	strongly agree	strongly agree	strongly agree	strongly agree	strongly agree						N0	0ther	N0	6	ortodox	student		No		good knoldege	positive attitude	male	secondary & above	married	<5	rural	No
Geregia	40	no forma eduction	6	2000	0	N0	yes	yes	yes	yes	yes	yes	N0		No	No	No	agree	agree	agree	agree	agree	agree	agree	strongly agree	Agree	strongly agree	jansen jansen	0ne dose	4	yes	fever	N0		yes	1	ortodox	farmer		yes		poor knowledge	positive attitude	female	no-formal edu	married	>=5	rural	No
Geregia	50	no forma eduction	3	2000	0	N0	yes	yes	No	No	yes	yes	N0		No	yes	yes	neutral	neutral	agree	agree	neutral	neutral	agree	strongly agree	Neutral	Agree						N0	0ther	N0	6	ortodox	farmer		No		poor knowledge	negative attitude	female	no-formal edu	married	<5	rural	No
Geregia	87	no forma eduction	1	100	0	N0	yes	No	No	No	No	No	N0		No	No	No	diagree	neutral	dis agree	strongly dis agree	strongly disagree	strongly disagree	Disagree	neutral	strongly disagree	strongly disagree						N0	0ther	N0	6	ortodox	farmer		No		poor knowledge	negative attitude	female	no-formal edu	widowed	<5	rural	No
Geregia	56	no forma eduction	3	2300	0	N0	yes	No	No	No	No	No	N0		No	No	No	agree	neutral	agree	agree	agree	agree	neutral	agree	Agree	strongly agree						N0	0ther	N0	6	ortodox	farmer		No		poor knowledge	positive attitude	male	no-formal edu	married	<5	rural	No
Geregia	23	secondary education	5	2500	0	N0	No	yes	No	yes	yes	yes	N0		yes	yes	yes	strogly agree	strongly agree	agree	agree	agree	agree	agree	agree	Agree	Agree	jansen jansen	double dose	3	yes	fever, chills ,injection site pain , injection site infection	N0		N0	1	ortodox	student		yes		good knoldege	positive attitude	male	secondary & above	married	<5	rural	No
Geregia	63	no forma eduction	4	2300	0	N0	yes	yes	yes	yes	yes	yes	N0		No	yes	yes	strongly disagree	agree	neutral	Dis agree	neutral	neutral	agree	strongly Disagree	disagree	Neutral	jansen jansen	0ne dose	0	No		N0	0ther	N0	6	ortodox	farmer		yes		good knoldege	negative attitude	male	no-formal edu	married	<5	rural	No
Geregia	19	pimary edcation	6	0	0	N0	yes	yes	yes	yes	yes	yes	N0		yes	yes	yes	neutral	neutral	agree	Strongly agree	strongly agree	agree	neutral	agree	strongly agree	Agree						N0	0ther	N0	6	ortodox	student		No		good knoldege	positive attitude	male	primeray	single	>=5	rural	No
Geregia	34	secondary education	6	5000	fever,cough,shotrnes breath	N0	No	yes	yes	yes	yes	yes	N0		No	yes	yes	diagree	agree	agree	agree	strongly agree	agree	agree	agree	Agree	Agree	jansen jansen	double dose	4	yes	fever, chills ,injection site pain , injection site infection	N0		N0	6	ortodox	farmer		yes		good knoldege	negative attitude	male	secondary & above	married	>=5	rural	yes
Geregia	45	no forma eduction	1	2500	0	N0	yes	yes	yes	yes	yes	yes	N0		yes	yes	yes	strongly disagree	neutral	agree	Dis agree	agree	strongly agree	strongly agree	strongly Disagree	disagree	Agree	jansen jansen	0ne dose	1	yes	fever, chills ,injection site pain , injection site infection	N0		N0	6	ortodox	farmer		yes		good knoldege	negative attitude	female	no-formal edu	widowed	<5	rural	No
Geregia	47	no forma eduction	5	2300	0	N0	No	yes	yes	yes	yes	yes	N0		yes	yes	yes	strongly disagree	agree	neutral	Neutral	strongly agree	neutral	neutral	neutral	disagree	Disagree	jansen jansen	0ne dose	2	yes	fever, chills ,injection site pain , injection site infection	N0		N0	7	ortodox	farmer		yes		good knoldege	negative attitude	female	no-formal edu	married	<5	rural	No
Geregia	19	secondary education	3	0	0	N0	yes	yes	yes	yes	yes	yes	N0		yes	yes	yes	strongly disagree	agree	neutral	agree	agree	agree	strongly agree	neutral	Agree	Agree	jansen jansen	double dose	1	yes	fever, chills ,injection site pain , injection site infection	N0		N0	7	ortodox	farmer		yes		good knoldege	negative attitude	male	secondary & above	single	<5	rural	No
Geregia	37	no forma eduction	3	2000	0	N0	yes	yes	No	yes	yes	yes	N0		yes	yes	yes	strogly agree	neutral	agree	agree	agree	agree	agree	agree	Agree	Agree						N0	Because of my religion	N0	7	ortodox	farmer		No		good knoldege	positive attitude	male	no-formal edu	married	<5	rural	No
Geregia	45	no forma eduction	6	4300	0	N0	yes	yes	yes	yes	yes	yes	N0		No	yes	yes	strongly disagree	agree	neutral	agree	strongly agree	strongly agree	agree	neutral	disagree	Agree	jansen jansen	double dose	3	yes	fever, chills ,injection site pain , injection site infection	N0		N0	7	ortodox	farmer		yes		good knoldege	negative attitude	male	no-formal edu	married	>=5	rural	No
Geregia	70	no forma eduction	1	1000	0	N0	No	yes	yes	yes	yes	yes	N0		yes	yes	yes	strongly disagree	strongly agree	agree	agree	agree	strongly agree	strongly agree	agree	Agree	strongly agree	jansen jansen	double dose	1	yes	fever, chills ,injection site pain , injection site infection	N0		yes	7	ortodox	farmer		yes		good knoldege	positive attitude	female	no-formal edu	widowed	<5	rural	No
Geregia	19	no forma eduction	3	1500	0	N0	No	yes	yes	yes	yes	yes	N0		No	yes	yes	agree	agree	agree	Neutral	agree	neutral	agree	agree	Agree	strongly agree	jansen jansen	double dose	2	yes	fever	N0		N0	6	ortodox	farmer		yes		good knoldege	positive attitude	male	no-formal edu	married	<5	rural	No
Geregia	53	no forma eduction	6	3000	0	N0	No	yes	yes	yes	yes	yes	N0		yes	yes	yes	agree	agree	neutral	agree	agree	strongly agree	strongly agree	strongly agree	Agree	Agree	jansen jansen	0ne dose	2	yes	fever, chills ,injection site pain , injection site infection	N0		N0	6	ortodox	farmer		yes		good knoldege	positive attitude	male	no-formal edu	married	>=5	rural	No
Geregia	27	no forma eduction	6	2500	0	N0	No	yes	yes	yes	yes	yes	N0		No	yes	yes	agree	agree	agree	agree	agree	strongly agree	agree	strongly agree	disagree	Neutral	jansen jansen	0ne dose	3	yes	fever, chills ,injection site pain , injection site infection	N0		N0	6	ortodox	farmer		yes		good knoldege	positive attitude	female	no-formal edu	married	>=5	rural	No
Geregia	54	no forma eduction	6	3000	0	N0	No	yes	yes	yes	yes	yes	N0		yes	yes	yes	strongly disagree	agree	dis agree	Dis agree	neutral	agree	agree	agree	Agree	Agree	jansen jansen	0ne dose	3	yes	fever, chills ,injection site pain , injection site infection	N0		yes	6	ortodox	farmer		yes		good knoldege	negative attitude	male	no-formal edu	married	>=5	rural	No
Geregia	65	no forma eduction	5	2000	0	N0	No	yes	yes	yes	yes	yes	N0		yes	yes	yes	diagree	agree	agree	agree	agree	agree	agree	agree	Agree	Agree	jansen jansen	double dose	2	yes	fever, chills ,injection site pain , injection site infection	N0		N0	6	ortodox	farmer		yes		good knoldege	negative attitude	male	no-formal edu	married	<5	rural	No
Geregia	23	no forma eduction	3	2000	0	N0	No	No	yes	yes	yes	yes	N0		yes	yes	yes	strongly disagree	agree	neutral	agree	strongly agree	Dis agree	Disagree	agree	Neutral	Agree	jansen jansen	0ne dose	2	yes	fever, chills ,injection site pain , injection site infection	N0		N0	1	ortodox	farmer		yes		good knoldege	negative attitude	female	no-formal edu	married	<5	rural	No
Geregia	62	no forma eduction	3	2000	0	N0	No	yes	yes	yes	yes	yes	N0		No	No	No	diagree	neutral	agree	agree	agree	agree	agree	agree	Agree	Agree	jansen jansen	0ne dose	5	yes	fever, chills ,injection site pain , injection site infection	N0		yes	1	ortodox	farmer		yes		poor knowledge	negative attitude	female	no-formal edu	married	<5	rural	No
Geregia	32	no forma eduction	5	3000	0	N0	No	yes	yes	yes	yes	yes	N0		yes	yes	yes	diagree	neutral	agree	agree	agree	strongly agree	agree	strongly agree	Agree	Neutral	jansen jansen	double dose	2	yes	fever, chills ,injection site pain , injection site infection	N0		N0	1	ortodox	farmer		yes		good knoldege	positive attitude	male	no-formal edu	married	<5	rural	No
Geregia	32	no forma eduction	6	3000	0	yes	No	yes	yes	yes	yes	yes	N0		No	yes	yes	diagree	strongly agree	dis agree	agree	agree	agree	agree	agree	Agree	Agree	jansen jansen	0ne dose	3	No		N0	doubts on vaccine effect	N0	1	ortodox	farmer		yes		good knoldege	negative attitude	male	no-formal edu	married	>=5	rural	No
Geregia	36	no forma eduction	4	2000	0	N0	No	yes	yes	yes	yes	yes	N0		No	yes	yes	diagree	agree	neutral	agree	agree	agree	agree	agree	Agree	strongly agree	jansen jansen	0ne dose	3	yes	fever, chills ,injection site pain , injection site infection	N0		N0	5	ortodox	farmer		yes		good knoldege	positive attitude	male	no-formal edu	married	<5	rural	No
Geregia	42	no forma eduction	3	2000	0	N0	No	No	yes	yes	yes	yes	N0		yes	yes	yes	diagree	neutral	agree	agree	agree	agree	agree	agree	Agree	Agree						N0	0ther	N0	5	ortodox	farmer		No		good knoldege	negative attitude	male	no-formal edu	married	<5	rural	No
abdera	30	no forma eduction	6	2000	0	N0	No	yes	yes	No	yes	yes	N0		No	yes	yes	agree	agree	agree	agree	agree	agree	neutral	Disagree	Agree	Agree	Aserzecan	0ne dose	2	yes	fever, chills ,injection site pain , injection site infection	N0		N0	5	ortodox	farmer		yes		poor knowledge	negative attitude	male	no-formal edu	married	>=5	rural	No
abdera	40	no forma eduction	6	1000	0	N0	No	yes	yes	No	yes	yes	N0		No	yes	yes	agree	agree	neutral	agree	agree	agree	agree	agree	Agree	Agree	jansen jansen	0ne dose	2	yes	fever, chills ,injection site pain , injection site infection	N0		N0	3	ortodox	farmer		yes		poor knowledge	positive attitude	male	no-formal edu	married	>=5	rural	No
abdera	42	no forma eduction	6	2000	0	N0	No	yes	yes	No	yes	yes	N0		yes	yes	yes	agree	agree	neutral	agree	agree	agree	agree	Disagree	Agree	Neutral	Aserzecan	0ne dose	2	yes	fever, chills ,injection site pain , injection site infection	N0		N0	3	ortodox	farmer		yes		good knoldege	negative attitude	male	no-formal edu	married	>=5	rural	No
abdera	34	no forma eduction	4	1000	0	N0	No	yes	yes	No	yes	yes	N0		yes	yes	yes	agree	agree	agree	agree	agree	agree	agree	agree	Agree	Agree	jansen jansen	0ne dose	2	yes	fever, chills ,injection site pain , injection site infection	N0		N0	1	ortodox	house wife		yes		good knoldege	positive attitude	female	no-formal edu	married	<5	rural	No
abdera	44	no forma eduction	6	800	0	N0	No	No	yes	No	yes	yes	N0		yes	yes	yes	agree	agree	agree	agree	agree	agree	agree	agree	Agree	Neutral	Aserzecan	0ne dose	3	yes	fever, chills ,injection site pain , injection site infection	N0		N0	1	ortodox	house wife		yes		poor knowledge	positive attitude	female	no-formal edu	married	>=5	rural	No
abdera	48	no forma eduction	8	1500	0	N0	No	yes	yes	No	yes	yes	N0		yes	yes	yes	agree	agree	agree	agree	agree	agree	agree	neutral	Agree	Agree						N0	fear of adevrse effect	N0	1	ortodox	farmer		No		good knoldege	positive attitude	male	no-formal edu	married	>=5	rural	No
abdera	37	no forma eduction	3	1000	0	N0	No	yes	yes	No	yes	yes	N0		yes	yes	yes	agree	agree	agree	agree	agree	agree	agree	agree	Agree	Neutral	jansen jansen	0ne dose	1	yes	fever, chills ,injection site pain , injection site infection	N0		N0	1	ortodox	farmer		yes		good knoldege	positive attitude	male	no-formal edu	married	<5	rural	No
abdera	36	no forma eduction	4	900	0	N0	No	No	yes	No	yes	yes	N0		No	yes	yes	agree	agree	agree	agree	agree	agree	agree	agree	Agree	Neutral	jansen jansen	0ne dose	2	yes	11	N0		N0	1	ortodox	farmer		yes		poor knowledge	positive attitude	female	no-formal edu	married	<5	rural	No
abdera	28	secondary education	4	3000	0	N0	No	yes	yes	No	yes	yes	N0		No	yes	yes	agree	agree	agree	agree	agree	agree	agree	neutral	Agree	Neutral	Aserzecan	0ne dose	2	yes	fever, chills ,injection site pain , injection site infection	N0		N0	3	ortodox	merchat		yes		poor knowledge	positive attitude	male	secondary & above	single	<5	urban	No
abdera	40	no forma eduction	5	1000	0	N0	No	yes	yes	No	yes	yes	N0		No	yes	yes	agree	agree	neutral	agree	agree	neutral	neutral	neutral	Agree	Neutral						N0	fear of adevrse effect	N0	3	ortodox	farmer		No		poor knowledge	negative attitude	male	no-formal edu	married	<5	rural	No
abdera	32	no forma eduction	5	1000	0	N0	yes	yes	yes	No	yes	yes	N0		No	yes	yes	agree	agree	agree	agree	agree	neutral	agree	neutral	Agree	Agree						N0	fear of adevrse effect	N0	3	ortodox	farmer		No		poor knowledge	positive attitude	female	no-formal edu	married	<5	rural	No
abdera	43	no forma eduction	6	1000	0	N0	No	yes	yes	No	yes	yes	N0		No	yes	yes	agree	agree	neutral	Neutral	agree	agree	agree	agree	Agree	Agree						N0	doubts on vaccine effect	N0	3	ortodox	farmer		No		poor knowledge	positive attitude	male	no-formal edu	married	>=5	rural	No
abdera	35	no forma eduction	4	800	0	N0	yes	yes	yes	No	yes	yes	N0		No	yes	yes	agree	agree	agree	Neutral	agree	agree	agree	neutral	Agree	Neutral						N0	doubts on vaccine effect	N0	3	ortodox	farmer		No		poor knowledge	negative attitude	male	no-formal edu	married	<5	rural	No
abdera	45	no forma eduction	3	2000	0	N0	yes	yes	yes	No	No	yes	N0		No	yes	yes	agree	agree	agree	Neutral	agree	agree	neutral	neutral	Agree	Neutral						N0	doubts on vaccine effect	N0	3	ortodox	farmer		No		poor knowledge	negative attitude	male	no-formal edu	married	<5	rural	No
abdera	38	no forma eduction	4	1000	0	N0	yes	yes	yes	No	yes	yes	N0		No	No	No	agree	neutral	neutral	Neutral	agree	neutral	neutral	neutral	Neutral	Disagree						N0	doubts on vaccine effect	N0	3	ortodox	farmer		No		poor knowledge	negative attitude	male	no-formal edu	married	<5	rural	No
abdera	54	no forma eduction	4	1000	0	N0	yes	yes	yes	No	yes	yes	yes	asterzeca	No	yes	yes	agree	agree	neutral	Neutral	neutral	agree	agree	neutral	Neutral	Neutral						N0	fear of adevrse effect	N0	3	ortodox	farmer		No		good knoldege	negative attitude	female	no-formal edu	married	<5	rural	No
abdera	44	no forma eduction	4	1000	0	N0	yes	yes	yes	No	yes	yes	N0		No	yes	yes	agree	agree	agree	Neutral	agree	agree	agree	neutral	Neutral	Neutral						N0	fear of injection,fear of adevrse effect,doubts on vaccine effect,personal health	N0		ortodox	farmer		No		poor knowledge	negative attitude	male	no-formal edu	married	<5	rural	No
abdera	34	no forma eduction	5	1000	0	N0	yes	yes	yes	yes	yes	yes	yes	Jansen Jansen	No	yes	yes	agree	agree	agree	agree	agree	agree	neutral	neutral	Agree	Agree	jansen jansen	0ne dose	2	yes	fever, chills ,injection site pain , injection site infection	N0		N0	3	ortodox	house wife		yes		good knoldege	positive attitude	female	no-formal edu	married	<5	rural	No
abdera	48	no forma eduction	6	1500	0	N0	yes	yes	yes	No	yes	yes	N0		No	yes	yes	agree	agree	dis agree	Dis agree	Disagree	Dis agree	Disagree	neutral	Neutral	Neutral						N0	fear of injection,fear of adevrse effect,doubts on vaccine effect,personal health	N0	3	ortodox	farmer		No		poor knowledge	negative attitude	male	no-formal edu	married	>=5	rural	No
abdera	19	no forma eduction	6	1500	0	N0	yes	yes	yes	No	yes	yes	N0		No	No	No	agree	agree	agree	agree	agree	agree	agree	agree	Agree	Agree	jansen jansen	0ne dose	3	yes	fever, chills ,injection site pain , injection site infection	N0		N0	3	ortodox	farmer		yes		poor knowledge	positive attitude	male	no-formal edu	married	>=5	rural	No
abdera	25	no forma eduction	6	1000	0	N0	yes	yes	yes	No	yes	yes	yes	Jansen Jansen	No	yes	yes	agree	agree	agree	agree	agree	agree	agree	neutral	Agree	Neutral	jansen jansen	0ne dose	2	yes	fever, chills ,injection site pain , injection site infection	N0		N0	3	ortodox	house wife		yes		good knoldege	positive attitude	female	no-formal edu	married	>=5	rural	No
chara01	18	secondary education	3	300	0	N0	yes	yes	No	No	No	No	N0		No	No	No	diagree	strogly disagree	agree	Dis agree	Disagree	Dis agree	Disagree	Disagree	disagree	Disagree						N0	Because of my religion	N0	2	ortodox	student		No		poor knowledge	negative attitude	female	secondary & above	single	<5	rural	No
chara01	35	no forma eduction	8	4000	0	N0	yes	yes	yes	No	yes	yes	N0		No	No	No	diagree	agree	dis agree	agree	agree	agree	agree	Disagree	disagree	Agree	jansen jansen	0ne dose	3	No		N0	Because of my religion	N0	6	ortodox	house wife		yes		poor knowledge	negative attitude	female	no-formal edu	married	>=5	rural	yes
chara01	26	collage and above	4	3500	0	N0	yes	yes	yes	No	yes	No	N0		No	No	No	agree	agree	agree	agree	agree	agree	strongly agree	strongly agree	strongly agree	Agree	jansen jansen	0ne dose	2	No		N0	Because of my religion	N0	6	ortodox	Gov’t employee		yes		poor knowledge	positive attitude	female	secondary & above	married	<5	rural	yes
chara01	28	secondary education	4	2000	0	N0	yes	yes	yes	No	yes	yes	N0		No	No	No	agree	agree	strogly disagree	agree	agree	agree	agree	Disagree	Agree	strongly disagree	jansen jansen	double dose	1	yes	fever, chills ,injection site pain , injection site infection	N0		N0	7	ortodox	house wife		yes		poor knowledge	negative attitude	female	secondary & above	married	<5	rural	No
chara01	19	secondary education	8	5000	0	N0	yes	yes	yes	No	No	yes	N0		No	yes	yes	agree	strongly agree	agree	strongly dis agree	agree	agree	agree	agree	Agree	Agree	jansen jansen	0ne dose	3	yes	injection site pain	N0		N0	1	ortodox	student		yes		poor knowledge	positive attitude	female	secondary & above	single	>=5	rural	No
chara01	28	no forma eduction	3	3000	0	N0	yes	yes	yes	yes	yes	yes	N0		No	yes	yes	agree	agree	agree	agree	agree	agree	agree	agree	strongly agree	Disagree						N0	fear of adevrse effect	N0	1	ortodox	farmer		No		good knoldege	positive attitude	male	no-formal edu	married	<5	rural	No
chara01	36	no forma eduction	2	1000	0	N0	yes	yes	No	yes	No	yes	yes	Jansen Jansen	yes	yes	yes	agree	agree	agree	agree	neutral	neutral	agree	strongly Disagree	Neutral	Neutral						N0	fear of adevrse effect	N0	2	ortodox	house wife		No		good knoldege	negative attitude	female	no-formal edu	divorced	<5	rural	No
chara01	60	no forma eduction	6	3000	0	N0	yes	yes	yes	No	yes	yes	N0		No	yes	yes	agree	strogly disagree	strogly disagree	strongly dis agree	strongly disagree	strongly disagree	Disagree	strongly Disagree	Agree	Agree						N0	Because of my religion	N0	6	ortodox	farmer		No		poor knowledge	negative attitude	male	no-formal edu	married	>=5	rural	No
chara01	29	no forma eduction	5	2000	0	N0	yes	yes	yes	yes	yes	yes	yes	Jansen Jansen		yes	yes	agree	agree	agree	agree	agree	agree	agree	agree	Agree	Disagree	jansen jansen	0ne dose	2	yes	fever, chills ,injection site pain , injection site infection	N0		N0	2	ortodox	farmer		yes		good knoldege	positive attitude	male	no-formal edu	married	<5	rural	No
chara01	20	secondary education	3	5000	0	N0	yes	yes	No	No	No	No	N0		No	No	No	agree	agree	agree	strongly dis agree	strongly disagree	neutral	strongly disagree	strongly Disagree	strongly disagree	strongly disagree						N0	fear of adevrse effect	N0	6	ortodox	merchat		No		poor knowledge	negative attitude	female	secondary & above	married	<5	rural	No
chara01	30	secondary education	3	3000	0	N0	yes	yes	No	No	No	No	N0		No	yes	yes	agree		agree	agree	strongly agree	agree	agree	strongly Disagree	strongly disagree	Neutral	jansen jansen	0ne dose	1	yes	fever, chills ,injection site pain , injection site infection	N0		N0	3	ortodox	merchat		yes		poor knowledge	positive attitude	female	secondary & above	married	<5	rural	yes
chara01	40	secondary education	7	2000	0	N0	No	yes	yes	No	yes	No	N0		No	No	No	agree	strongly agree	strogly agree	Strongly agree	strongly agree	strongly agree	strongly agree	strongly agree	strongly agree	strongly agree	jansen jansen	0ne dose	2	No		N0	doubts on vaccine effect	N0	6	ortodox	merchat		yes		poor knowledge	positive attitude	female	secondary & above	married	>=5	rural	No
Gissia	35	secondary education	5	5600	0	N0	No	yes	yes	No	yes	yes	N0		yes	yes	yes	agree	agree	agree	agree	agree	agree	agree	Disagree	Agree	Disagree						N0	fear of adevrse effect	N0	1	ortodox	Gov’t employee		No		good knoldege	negative attitude	male	secondary & above	married	<5	rural	No
Gissia	28	secondary education		6000	0	N0	No	yes	yes	yes	yes	yes	yes	asterzeca	No	yes	yes	agree	agree	dis agree	agree	agree	agree	agree	Disagree	Agree	Agree						N0	fear of adevrse effect	N0	1	ortodox	Gov’t employee		No		good knoldege	negative attitude	male	secondary & above	single	>=5	rural	yes
Gissia	30	secondary education	4	400	0	N0	No	yes	yes	yes	yes	yes	N0		No	yes	yes	agree	agree	dis agree	Dis agree	agree	Dis agree	agree	Disagree	disagree	Disagree						N0	fear of adevrse effect	N0	1	ortodox	merchat		No		good knoldege	negative attitude	male	secondary & above	widowed	<5	rural	yes
Gissia	29	secondary education	2	3000	0	N0	No	yes	yes	yes	yes	yes	N0		No	yes	yes	agree	agree	dis agree	agree	agree	agree	agree	Disagree	Agree	Agree						N0	perfer to other protection	N0	3	ortodox	Gov’t employee		No		good knoldege	negative attitude	male	secondary & above	married	<5	rural	yes
Gissia	30	secondary education	3	400	0	N0	No	yes	yes	No	yes	yes	N0		No	yes	yes	42	strongly agree	dis agree	Dis agree	agree	agree	agree	Disagree	Agree	Disagree						N0	perfer to other protection	N0	1	ortodox	merchat		No		poor knowledge	positive attitude	female	secondary & above	married	<5	rural	No
Gissia	29	secondary education	1	6000	0	N0	No	yes	yes	No	yes	yes	N0		No	yes	yes	agree	agree	dis agree	Dis agree	agree	Dis agree	Disagree	Disagree	Agree	Agree						N0	fear of injection,fear of adevrse effect,doubts on vaccine effect,personal health	N0	1	ortodox	Gov’t employee		No		poor knowledge	negative attitude	male	secondary & above	single	<5	rural	No
Gissia	25	secondary education	2	1300	0	N0	No	yes	yes	yes	yes	yes	N0		No	yes	yes	agree	agree	agree	Dis agree	agree	neutral	agree	Disagree	Agree	Disagree	jansen jansen	0ne dose	1	yes	fever, chills ,injection site pain , injection site infection	N0		N0	2	ortodox	merchat		yes		good knoldege	negative attitude	female	secondary & above	widowed	<5	rural	No
Gissia	35	secondary education	1	500	0	N0	No	yes	yes	No	yes	yes	N0		No	yes	yes	agree	agree	dis agree	Dis agree	agree	agree	agree	Disagree	Agree	Agree						N0	fear of injection,fear of adevrse effect,doubts on vaccine effect,personal health	N0	1	ortodox	merchat		No		poor knowledge	negative attitude	female	secondary & above	single	<5	rural	yes
Gissia	25	secondary education	2	600	0	N0	No	yes	yes	No	yes	yes	N0		yes	yes	yes	diagree	agree	agree	Dis agree	Disagree	Dis agree	Disagree	Disagree	disagree	Agree						N0	fear of injection,fear of adevrse effect,doubts on vaccine effect,personal health	N0	1	ortodox	merchat		No		good knoldege	negative attitude	male	secondary & above	married	<5	rural	yes
Gissia	63	no forma eduction	4	2000	0	N0	No	yes	yes	yes	yes	yes	N0		No	yes	yes	diagree	agree	dis agree	Dis agree	agree	agree	agree	Disagree	Agree	Agree						N0	fear of injection,fear of adevrse effect,doubts on vaccine effect,personal health	yes	1	ortodox	merchat		No		good knoldege	negative attitude	male	no-formal edu	married	<5	rural	No
Gissia	20	secondary education	2	100	0	N0	No	No	yes	yes	No	yes	N0		No	yes	yes	agree	agree	dis agree	Dis agree	agree	Dis agree	Disagree	Disagree	disagree	Disagree						N0	fear of injection,fear of adevrse effect,doubts on vaccine effect,personal health	N0	1	ortodox	merchat		No		poor knowledge	negative attitude	female	secondary & above	married	<5	rural	No
Gissia	25	secondary education	2	2000	0	N0	No	yes	yes	No	yes	yes	N0		No	yes	yes	diagree	agree	dis agree	Dis agree	agree	agree	agree	Disagree	disagree	Agree						N0	fear of injection,fear of adevrse effect,doubts on vaccine effect,personal health	N0	1	ortodox	merchat		No		poor knowledge	negative attitude	female	secondary & above	single	<5	rural	No
Gissia	25	no forma eduction	7	400	0	N0	No	yes	yes	No	yes	yes	N0		No	yes	yes	agree	agree	dis agree	Dis agree	agree	Dis agree	Disagree	Disagree	disagree	Agree						N0	fear of injection,fear of adevrse effect,doubts on vaccine effect,personal health	N0	1	ortodox	merchat		No		poor knowledge	negative attitude	male	no-formal edu	single	>=5	rural	No
Gissia	30	secondary education	4	6000	0	N0	No	yes	yes	No	yes	yes	yes	asterzeca	No	yes	yes	diagree	agree	dis agree	Dis agree	agree	Dis agree	Disagree	Disagree	disagree	Disagree						N0	fear of injection,fear of adevrse effect,doubts on vaccine effect,personal health	N0	1	ortodox	merchat		No		good knoldege	negative attitude	male	secondary & above	married	<5	rural	No
Gissia	26	secondary education	8	6000	0	N0	No	yes	yes	yes	yes	yes	N0		No	yes	yes	agree	agree	dis agree	agree	agree	agree	agree	Disagree	Agree	Disagree						yes	fear of injection,fear of adevrse effect,doubts on vaccine effect,personal health	N0	1	ortodox	Gov’t employee		No		good knoldege	negative attitude	male	secondary & above	single	>=5	rural	No
abdera	43	no forma eduction	6	1000	0	N0	No	No	yes	No	No	yes	N0		No	No	No	agree	agree	neutral	Dis agree	agree	neutral	neutral	neutral	Neutral	Neutral						N0	personal health	N0	3	ortodox	farmer		No		poor knowledge	negative attitude	male	no-formal edu	married	>=5	rural	No
abdera	44	no forma eduction	5	1000	0	N0	No	yes	yes	No	No	yes	N0		No	yes	yes	neutral	neutral	neutral	Neutral	neutral	neutral	neutral	neutral	Neutral	Neutral						N0	fear of adevrse effect	N0	3	ortodox	farmer		No		poor knowledge	negative attitude	male	no-formal edu	married	<5	rural	No
abdera	54	no forma eduction	5	1000	0	N0	No	yes	yes	No	No	No	N0		No	yes	yes	neutral	neutral	neutral	Neutral	neutral	neutral	neutral	neutral	Neutral	Neutral						N0	personal health	N0	3	ortodox	farmer		No		poor knowledge	negative attitude	male	no-formal edu	married	<5	rural	No
abdera	38	no forma eduction	6	800	0	N0	No	No	No	yes	No	No	N0		No	yes	yes	agree	agree	neutral	agree	agree		agree	agree	Agree	Agree	jansen jansen	0ne dose	2	yes	fever	N0		N0	3	ortodox	house wife		yes		poor knowledge	positive attitude	female	no-formal edu	married	>=5	rural	No
Gissia	36	no forma eduction	5	1000	0	N0	No	No	yes	No	No	yes	N0		No	No	No	agree	agree	agree	agree	agree	agree	agree	agree	Agree	Neutral						N0	fear of adevrse effect	N0	3	ortodox	farmer		No		poor knowledge	positive attitude	male	no-formal edu	married	<5	rural	No
Gissia	54	pimary edcation	5	500	0	N0	No	yes	yes	yes	yes	yes	N0		No	No	No	agree	agree	agree	Dis agree	agree	agree	agree	agree	Agree	Disagree	Aserzecan	double dose	2	yes	fever, chills ,injection site pain , injection site infection	N0		N0	1	ortodox	merchat		yes		poor knowledge	negative attitude	male	primeray	married	<5	rural	No
Gissia	28	collage and above	6	4000	0	N0	No	yes	yes	yes	yes	yes	N0		No	yes	yes	agree	agree	agree	Dis agree	agree	neutral	neutral	Disagree	Agree	Disagree						N0	fear of injection,fear of adevrse effect,doubts on vaccine effect,personal health	N0	1	ortodox	merchat		No		good knoldege	negative attitude	female	secondary & above	single	>=5	rural	yes
Gissia	31	collage and above	1	6005	0	N0	No	yes	yes	yes	yes	yes	yes	pfizer jansen,asterzeca	yes	yes	yes	strogly agree	strongly agree	agree	Dis agree	agree	agree	agree	agree	Agree	Disagree	Aserzecan	double dose	1	yes	injection site pain	N0		N0	2	ortodox	Gov’t employee		yes		good knoldege	positive attitude	male	secondary & above	single	<5	rural	yes
agaga	45	no forma eduction	2	1500	0	N0	No	yes	yes	yes	yes	yes	yes	pfizer jansen,asterzeca		yes	yes	agree	agree	agree	agree	agree	Dis agree	agree	Disagree	disagree	Agree	jansen jansen	double dose	2	yes	fever, chills ,injection site pain , injection site infection	N0		N0	3	ortodox	farmer		yes		poor knowledge	negative attitude	male	no-formal edu	married	<5	rural	No
agaga	25	pimary edcation	5	1100	0	N0	No	yes	yes	yes	yes	No	yes	pifer aterzenca	No	yes	yes	agree	agree	agree	agree	agree	agree	agree	agree	Agree	Agree	jansen jansen	double dose	2	yes	fever, chills ,injection site pain , injection site infection	N0		N0	7	ortodox	farmer		yes		good knoldege	positive attitude	female	primeray	married	<5	rural	No
agaga	42	no forma eduction	5	2500	0	N0	yes	yes	yes	yes	yes	yes	yes	Jansen Jansen	yes	yes	yes	agree	agree	agree	agree	agree	agree	agree	Disagree	Agree	Disagree	pfizer	double dose	2	yes	fever, chills ,injection site pain , injection site infection	N0		N0	7	ortodox	farmer		yes		good knoldege	negative attitude	male	no-formal edu	married	<5	rural	No
agaga	29	no forma eduction	3	1500	0	yes	yes	yes	yes	yes	yes	yes	yes	pfizer jansen,asterzeca	yes	yes	yes	agree	agree	agree	agree	agree	Dis agree	Disagree	Disagree	Agree	Agree	pifer and asterzeca	double dose	1	yes	fever, chills ,injection site pain , injection site infection	N0		N0	7	ortodox	house wife		yes		good knoldege	negative attitude	female	no-formal edu	married	<5	rural	No
agaga	29	pimary edcation	3	2000	0	N0	yes	yes	No	No	No	yes	yes		No	yes	yes	agree	agree	agree	agree	agree	agree	agree	agree	Agree	Agree	jansen jansen	double dose	1	yes	fever, chills ,injection site pain , injection site infection	N0		N0	7	ortodox	farmer		yes		poor knowledge	positive attitude	male	primeray	married	<5	rural	No
agaga	35	no forma eduction	2	3000	0	N0	yes	yes	No	yes	yes	yes	yes	pfizer jansen,asterzeca	yes	yes	yes	agree	agree	agree	agree	agree	agree	agree	Disagree	disagree	Agree	jansen jansen	full dose	1	yes	fever, chills ,injection site pain , injection site infection	N0		N0	7	ortodox	farmer		yes		good knoldege	negative attitude	male	no-formal edu	married	<5	rural	No
agaga	36	no forma eduction	2	2300	0	N0	yes	yes	yes	yes	yes	yes	yes	pifer aterzenca	yes	yes	yes	agree	agree	agree	agree	agree	agree	agree	agree	Agree	Agree	jansen jansen	double dose	1	yes	fever, chills ,injection site pain , injection site infection	N0		N0	7	ortodox	farmer		yes		good knoldege	positive attitude	male	no-formal edu	married	<5	rural	No
agaga	39	no forma eduction	5	1250	0	N0	yes	yes	yes	yes	yes	yes	yes	Jansen Jansen	No	No	No	agree	agree	agree	Dis agree	Disagree	agree	agree	agree	disagree	Disagree	jansen jansen	double dose	2	yes	fever, chills ,injection site pain , injection site infection	N0		N0	7	ortodox	farmer		yes		poor knowledge	negative attitude	female	no-formal edu	widowed	<5	rural	No
agaga	30	no forma eduction	4	1250	0	N0	yes	yes	No	No	No	yes	yes	pifer aterzenca	No	yes	yes	agree	agree	agree	agree	agree	agree	Disagree	Disagree	disagree	Agree						N0	fear of injection,fear of adevrse effect,doubts on vaccine effect,personal health	N0	7	ortodox	farmer		No		poor knowledge	negative attitude	male	no-formal edu	married	<5	rural	No
agaga	33	no forma eduction	2	1204	0	N0	yes	No	No	No	No	No	N0		No	No	No	diagree	agree	dis agree	Dis agree	Disagree	Dis agree	Disagree	Disagree	disagree	Disagree						N0	doubts on vaccine effect	N0	3	ortodox	farmer		No		poor knowledge	negative attitude	male	no-formal edu	married	<5	rural	No
Gissia	43	no forma eduction	5	0	0	N0	yes	yes	yes	yes	yes	yes	N0		No	yes	yes	agree	agree	neutral	Neutral	agree	neutral	neutral	Disagree	Agree	Disagree						N0	Because of my religion	N0	2	ortodox	house wife		No		good knoldege	negative attitude	female	no-formal edu	married	<5	rural	No
Gissia	20	secondary education	4	100	0	N0	yes	yes	yes	yes	yes	yes	N0		No	yes	yes	agree	agree	dis agree	Dis agree	agree	agree	agree	Disagree	Agree	Agree						N0	fear of adevrse effect	N0	1	ortodox	student		No		good knoldege	negative attitude	male	secondary & above	single	<5	rural	No
Gissia	38	no forma eduction	5	120	0	N0	yes	yes	yes	yes	yes	yes	N0		No	yes	yes	agree	agree	agree	agree	agree	agree	agree	Disagree	disagree	Disagree						N0	fear of adevrse effect	N0	1	ortodox	house wife		No		good knoldege	negative attitude	male	no-formal edu	married	<5	rural	No
abdera	34	no forma eduction	4	2000	0	N0	No	No	No	No	No	No	N0		No	yes	yes	agree	neutral	neutral	Neutral	neutral	neutral	neutral	neutral	Neutral	Neutral						N0	fear of adevrse effect	N0	3	ortodox	farmer		No		poor knowledge	negative attitude	male	no-formal edu	married	<5	rural	No
abdera	45	no forma eduction	6	1000	0	N0	No	yes	yes	No	No	No	N0		No	No	No	neutral	neutral	neutral	Neutral	neutral	neutral	neutral	neutral	Neutral	Neutral						N0	fear of adevrse effect	N0	3	ortodox	farmer		No		poor knowledge	negative attitude	male	no-formal edu	married	>=5	rural	No
abdera	34	no forma eduction	5	1600	0	N0	No	No	No	No	No	No	N0		No	No	No	neutral	neutral	neutral	Neutral	neutral	neutral	neutral	neutral	Neutral	Neutral						N0	fear of adevrse effect	N0	2	ortodox	farmer		No		poor knowledge	negative attitude	male	no-formal edu	married	<5	rural	No
abdera	34	no forma eduction	5	1500	0	N0	No	No	No	No	No	No	N0		No	No	No	neutral	neutral	neutral	Neutral	neutral	neutral	neutral	neutral	Neutral	Neutral						N0	fear of adevrse effect	N0	3	ortodox	farmer		No		poor knowledge	negative attitude	male	no-formal edu	married	<5	rural	No
abdera	54	no forma eduction	6	1000	0	N0	No	No	No	No	No	No	N0		No	No	No	neutral	neutral	neutral	Neutral	neutral	neutral	neutral	neutral	Neutral	Neutral						N0	fear of adevrse effect	N0	3	ortodox	farmer		No		poor knowledge	negative attitude	male	no-formal edu	married	>=5	rural	No
abdera	38	no forma eduction	6	1000	0	N0	No	No	No	No	No	No	N0		No	No	No	neutral	neutral	neutral	Neutral	neutral	neutral	neutral	neutral	Neutral	Neutral						N0	fear of adevrse effect	N0	1	ortodox	farmer		No		poor knowledge	negative attitude	male	no-formal edu	married	>=5	rural	No
abdera	38	no forma eduction	4	1400	0	N0	No	No	No	No	No	No	N0		No	No	No	neutral	agree	dis agree	Dis agree	Disagree	Dis agree	Disagree	Disagree	disagree	Disagree	jansen jansen	0ne dose	2	yes	fever, chills ,injection site pain , injection site infection	N0		N0	1	ortodox	farmer		yes		poor knowledge	negative attitude	male	no-formal edu	married	<5	rural	No
abdera	60	no forma eduction	2	2500	0	N0	yes	yes	yes	No	yes	No	N0		No	yes	yes	agree	agree	agree	Dis agree	agree	agree	agree	neutral	Agree	Agree	jansen jansen	0ne dose	2	yes	fever, chills ,injection site pain , injection site infection	N0		yes	7	ortodox	farmer		yes		poor knowledge	negative attitude	female	no-formal edu	married	<5	rural	No
Gissia	40	pimary edcation	5	400	0	N0	yes	yes	yes	No	No	yes	N0		No	No	No	diagree	agree	dis agree	agree	agree	Dis agree	agree	Disagree	disagree	Agree						N0	fear of adevrse effect	yes	1	ortodox	farmer		No		poor knowledge	negative attitude	male	primeray	married	<5	rural	No
Gissia	25	secondary education	1	6000	0	N0	yes	yes	yes	No	yes	yes	yes	asterzeca	yes	yes	yes	diagree	agree	dis agree	agree	agree	agree	agree	Disagree	Agree	Disagree						N0	fear of adevrse effect	N0	1	ortodox	Gov’t employee		No		good knoldege	negative attitude	male	secondary & above	single	<5	rural	yes
Gissia	35	secondary education	3	7000	0	N0	yes	yes	yes	yes	yes	yes	N0		No	yes	yes	agree	agree	dis agree	agree	agree	agree	agree	Disagree	disagree	Agree						N0	fear of injection,fear of adevrse effect,doubts on vaccine effect,personal health	N0	1	ortodox	Gov’t employee		No		good knoldege	negative attitude	female	secondary & above	single	<5	rural	yes
Gissia	27	collage and above	2	4609	0	N0	yes	yes	yes	yes	yes	yes	N0		No	yes	yes	agree	agree	neutral	Dis agree	agree	neutral	Disagree	Disagree	Agree	Disagree	Aserzecan	0ne dose	1	yes	fever, chills ,injection site pain , injection site infection	N0		N0	2	ortodox	Gov’t employee		yes		good knoldege	negative attitude	female	secondary & above	single	<5	rural	yes
Gissia	23	secondary education	2	1500	0	N0	yes	yes	yes	yes	yes	yes	N0		No	yes	yes	agree	agree	agree	Dis agree	agree	neutral	Disagree	Disagree	Agree	Disagree	Aserzecan	double dose	1	yes	fever, chills ,injection site pain , injection site infection	N0		N0	7	ortodox	merchat		yes		good knoldege	negative attitude	female	secondary & above	single	<5	rural	yes
Gissia	50	no forma eduction	6	300	0	N0	yes	yes	yes	No	yes	yes	N0		No	yes	yes	diagree	agree	agree	agree	agree	agree	strongly agree	Disagree	disagree	Agree						N0	fear of injection,fear of adevrse effect	yes	1	ortodox	house wife		No		poor knowledge	negative attitude	male	no-formal edu	married	>=5	rural	No
Gissia	40	pimary edcation		5600	0	N0	yes	yes	yes	No	yes	yes	N0		No	yes	yes	agree	agree	agree	Dis agree	agree	agree	agree	Disagree	Agree	Agree						N0	fear of injection,fear of adevrse effect	N0	1	ortodox	merchat		No		poor knowledge	negative attitude	male	primeray	married	>=5	rural	No
Gissia	20	secondary education		0	0	yes	10	yes	yes	yes	yes	yes	N0		No	yes	yes	agree	agree	agree	agree	agree	agree	agree	Disagree	Agree	Agree						N0	fear of injection,fear of adevrse effect	N0	1	ortodox	student		No		good knoldege	positive attitude	female	secondary & above	single	>=5	rural	No
Gissia	50	no forma eduction	7	400	0	N0	No	No	yes	yes	yes	yes	N0		No	yes	yes	agree	agree	strogly disagree	agree	agree	agree	agree	Disagree	Agree	Agree						N0	fear of injection,fear of adevrse effect	yes	1	ortodox	farmer		No		poor knowledge	negative attitude	male	no-formal edu	married	>=5	rural	No
Gissia	23	secondary education		0	0	N0	No	yes	yes	No	yes	yes	N0		No	yes	yes	agree	agree	dis agree	agree	agree	agree	agree	Disagree	Agree	Agree						N0	fear of injection,fear of adevrse effect	N0	1	ortodox	student		No		poor knowledge	negative attitude	female	secondary & above	single	>=5	rural	No
Gissia	30	secondary education	4	5000	0	N0	No	yes	yes	yes	yes	yes	N0		No	yes	yes	agree	agree	dis agree	agree	agree	agree	agree	Disagree	Agree	Agree						N0	fear of injection,fear of adevrse effect	N0	1	ortodox	house wife		No		good knoldege	negative attitude	female	secondary & above	married	<5	rural	No
Gissia	27	secondary education	2	6000	0	yes	No	yes	yes	No	No	yes	N0		No	yes	yes	diagree	agree	dis agree	agree	agree	agree	agree	Disagree	Agree	Agree						N0	fear of injection,fear of adevrse effect	N0	1	ortodox	Gov’t employee		No		poor knowledge	negative attitude	male	secondary & above	married	<5	rural	No
abdera	27	collage and above	2	4000	0	N0	No	yes	yes	No	No	yes	N0		No	yes	yes	agree	agree	dis agree	Dis agree	agree	Dis agree	Disagree	Disagree	Agree	Disagree	jansen jansen	0ne dose	2	No		N0	fear of injection,fear of adevrse effect	N0	1	ortodox	Gov’t employee		yes		poor knowledge	negative attitude	male	secondary & above	married	<5	rural	No
abdera	56	no forma eduction	5	1000	0	N0	No	yes	No	No	yes	yes	N0		No	yes	yes	agree	agree	agree	agree	agree	agree	agree	Disagree	Agree	Agree	jansen jansen	0ne dose	4	yes	fever, chills ,injection site pain , injection site infection	N0		N0	1	ortodox	farmer		yes		poor knowledge	positive attitude	male	no-formal edu	married	<5	rural	No
abdera	28	collage and above	3	4000	0	N0	No	yes	yes	No	yes	yes	yes	pfizer jansen,asterzeca	yes	yes	yes	agree	agree	agree	agree	agree	agree	agree	Disagree	Agree	Agree	jansen jansen	0ne dose	2	No		N0	Because of my religion	N0	1	ortodox	Gov’t employee		yes		good knoldege	positive attitude	female	secondary & above	married	<5	rural	No
abdera	22	collage and above	2	10000	0	N0	No	yes	yes	No	yes	yes	N0		yes	yes	yes	agree	agree	agree	agree	agree	agree	agree	Disagree	Agree	Disagree	jansen jansen	0ne dose	2	yes	fever, chills ,injection site pain , injection site infection	N0		N0	1	ortodox	Gov’t employee		yes		good knoldege	negative attitude	female	secondary & above	married	<5	rural	No
abdera	25	collage and above	2	6000	0	N0	No	yes	yes	No	yes	yes	N0		yes	yes	yes	agree	agree	agree	agree	agree	agree	agree	Disagree	Agree	Agree	jansen jansen	0ne dose	3	No		N0	fear of injection,fear of adevrse effect	N0	1	ortodox	Gov’t employee		yes		good knoldege	positive attitude	female	secondary & above	married	<5	rural	yes
abdera	35	no forma eduction	5	3000	0	N0	No	yes	yes	No	yes	yes	N0		yes	yes	yes	agree	agree	agree	agree	agree	agree	agree	Disagree	Agree	Disagree	jansen jansen	0ne dose	3	No		N0	fear of injection,fear of adevrse effect	N0	7	ortodox	house wife		yes		good knoldege	negative attitude	female	no-formal edu	married	<5	rural	No
abdera	22	collage and above	2	4000	0	N0	No	yes	yes	No	yes	yes	N0		yes	yes	yes	agree	agree	agree	agree	agree	agree	agree	Disagree	Agree	Disagree	jansen jansen	0ne dose	2	No		N0	fear of injection,fear of adevrse effect	N0	7	ortodox	Gov’t employee		yes		good knoldege	negative attitude	female	secondary & above	single	<5	rural	No
abdera	29	pimary edcation	3	1500	0	N0	No	yes	yes	No	yes	yes	N0		No	yes	yes	agree	agree	agree	agree	agree	agree	agree	Disagree	Agree	Disagree	jansen jansen	0ne dose	2	No		N0	fear of injection,fear of adevrse effect	N0	7	ortodox	merchat		yes		poor knowledge	negative attitude	male	primeray	married	<5	rural	No
abdera	24	pimary edcation	2	900	0	N0	No	yes	yes	No	yes	yes	N0		yes	yes	yes	agree	agree	agree	agree	agree	agree	agree	Disagree	Agree	Disagree	jansen jansen	0ne dose	2	No		N0	fear of injection,fear of adevrse effect	N0	1	ortodox	house wife		yes		good knoldege	negative attitude	female	primeray	married	<5	rural	No
abdera	35	collage and above	3	9000	0	N0	No	yes	yes	No	yes	yes	N0		yes	yes	yes	agree	agree	agree	agree	agree	agree	Disagree	Disagree	Agree	Agree	pifer and asterzeca	double dose	2	No		N0	fear of injection,fear of adevrse effect	N0	7	ortodox	Gov’t employee		yes		good knoldege	negative attitude	male	secondary & above	married	<5	rural	No
abdera	31	secondary education	4	8000	0	N0	No	yes	yes	No	yes	No	N0		yes	No	No	agree	agree	agree	agree	agree	agree	agree	agree	Agree	Agree	pifer and asterzeca	double dose	1	No		N0	fear of injection,fear of adevrse effect	N0	7	ortodox	merchat		yes		poor knowledge	positive attitude	male	secondary & above	married	<5	rural	No
abdera	19	secondary education	1	1200	0	N0	No	yes	yes	yes	yes	No	N0		yes	No	No	agree	agree	agree	agree	agree	agree	agree	agree	Agree	Agree	jansen jansen	0ne dose	1	No		N0	fear of injection,fear of adevrse effect	N0	1	ortodox	merchat		yes		poor knowledge	positive attitude	female	secondary & above	single	<5	rural	No
abdera	23	collage and above	2	12000	0	N0	No	yes	yes	No	yes	yes	N0		yes	yes	yes	agree	agree	agree	agree	agree	agree	agree	agree	Agree	Agree	jansen jansen	0ne dose	2	No		N0	fear of injection,fear of adevrse effect	N0	1	ortodox	Gov’t employee		yes		good knoldege	positive attitude	female	secondary & above	married	<5	rural	yes
abdera	22	secondary education	1	2000	0	N0	No	yes	yes	yes	yes	yes	yes	Jansen Jansen	yes	yes	yes	agree	agree	agree	agree	agree	agree	agree	Disagree	Agree	Agree	jansen jansen	0ne dose	1	No		N0	fear of injection,fear of adevrse effect	N0	1	ortodox	house wife		yes		good knoldege	positive attitude	female	secondary & above	single	<5	rural	yes
abdera	31	collage and above	5	6000	0	N0	No	yes	yes	yes	yes	yes	N0		yes	yes	yes	agree	agree	agree	agree	agree	agree	agree	Disagree	Agree	Agree	jansen jansen	full dose	4	No		N0	fear of injection,fear of adevrse effect	N0	7	ortodox	Gov’t employee		yes		good knoldege	positive attitude	female	secondary & above	married	<5	rural	No
abdera	25	collage and above	2	8000	0	N0	No	yes	yes	yes	yes	yes	N0		yes	yes	yes	agree	agree	agree	agree	agree	agree	agree	Disagree	Agree	Agree	Aserzecan	double dose	2	No		N0	fear of injection,fear of adevrse effect	N0	1	ortodox	Gov’t employee		yes		good knoldege	positive attitude	female	secondary & above	married	<5	rural	yes
abdera	26	collage and above	1	5000	0	N0	No	yes	yes	yes	yes	yes	N0		yes	yes	yes	agree	agree	agree	agree	agree	agree	agree	Disagree	Agree	Disagree	jansen jansen	0ne dose	1	No		N0	Because of my religion	N0	1	ortodox	Gov’t employee		yes		good knoldege	negative attitude	female	secondary & above	single	<5	rural	yes
abdera	23	collage and above	4	5500	0	N0	No	yes	yes	yes	yes	yes	N0		yes	yes	yes	agree	agree	agree	agree	agree	agree	agree	Disagree	Agree	Agree	pifer and asterzeca	full dose	2	No		N0	Because of my religion	N0	1	ortodox	Gov’t employee		yes		good knoldege	positive attitude	female	secondary & above	married	<5	rural	yes
abdera	24	no forma eduction	4	800	0	N0	No	yes	yes	yes	yes	yes	N0		yes	yes	yes	agree	agree	agree	agree	agree	agree	agree	Disagree	Agree	Agree	jansen jansen	0ne dose	2	No		N0	Because of my religion	N0	1	ortodox	house wife		yes		good knoldege	positive attitude	female	no-formal edu	married	<5	rural	No
abdera	41	no forma eduction	10	950	0	N0	No	yes	yes	No	11	yes	N0		yes	yes	yes	agree	agree	agree	agree	agree	agree	agree	Disagree	Agree	Agree	jansen jansen	0ne dose	2	No		N0	Because of my religion	N0	1	ortodox	house wife		yes		good knoldege	positive attitude	female	no-formal edu	married	>=5	rural	No
abdera	29	no forma eduction	1	2000	0	N0	No	yes	yes	yes	yes	yes	N0		No	yes	yes	diagree	agree	dis agree	agree	agree	Dis agree	Disagree	Disagree	disagree	Agree	jansen jansen	0ne dose	1	No		N0	Because of my religion	N0	1	ortodox	farmer		yes		good knoldege	negative attitude	male	no-formal edu	single	<5	rural	No
abdera	31	no forma eduction	3	1700	0	N0		yes	yes	No	No	yes	N0		No	yes	yes	diagree	agree	dis agree	Dis agree	agree	Dis agree	Disagree	Disagree	disagree	Agree	pifer and asterzeca	double dose	2	No		N0	Because of my religion	N0	7	ortodox	farmer		yes		poor knowledge	negative attitude	male	no-formal edu	married	<5	rural	No
abdera	30	no forma eduction	6	3000	0	N0	No	yes	yes	yes	No	No	N0		yes	No	No	agree	agree	dis agree	agree	agree	agree	agree	Disagree	Agree	Disagree	jansen jansen	0ne dose	2	No		N0	Because of my religion	N0	7	ortodox	house wife		yes		poor knowledge	negative attitude	female	no-formal edu	married	>=5	rural	No
abdera	38	no forma eduction	4	2500	0	N0	No	yes	yes	No	yes	yes	N0		yes	yes	yes	agree	agree	dis agree	agree	Disagree	agree	agree	Disagree	Agree	Agree	jansen jansen	0ne dose	2	No		N0	Because of my religion	N0	7	ortodox	house wife		yes		good knoldege	negative attitude	female	no-formal edu	married	<5	rural	No
abdera	45	no forma eduction	5	2000	0	N0	No	yes	yes	No	yes	yes	N0		yes	yes	yes	agree	agree	dis agree	agree	agree	agree	agree	Disagree	Agree	Agree	pifer and asterzeca	double dose	4	No		N0	Because of my religion	N0	7	ortodox	farmer		yes		good knoldege	negative attitude	male	no-formal edu	married	<5	rural	yes
abdera	42	no forma eduction	4	1500	0	N0		yes	No	No	yes	yes	N0		yes	yes	yes	diagree	agree	dis agree	agree	agree	agree	Disagree	Disagree	disagree	Agree	jansen jansen	0ne dose	2	No		N0	Because of my religion	N0	7	ortodox	house wife		yes		poor knowledge	negative attitude	female	no-formal edu	married	<5	rural	yes
agaga	45	no forma eduction	2	1500	0	N0	No	yes	yes	yes	yes	yes	yes	pfizer jansen,asterzeca		yes	yes	agree	agree	agree	agree	agree	Dis agree	agree	Disagree	disagree	Agree	jansen jansen	double dose	2	yes	fever, chills ,injection site pain , injection site infection	N0		N0	3	ortodox	farmer		yes		poor knowledge	negative attitude	male	no-formal edu	married	<5	rural	No
agaga	25	pimary edcation	5	1100	0	N0	No	yes	yes	yes	yes	No	yes	pifer aterzenca	No	yes	yes	agree	agree	agree	agree	agree	agree	agree	agree	Agree	Agree	jansen jansen	double dose	2	yes	fever, chills ,injection site pain , injection site infection	N0		N0	7	ortodox	farmer		yes		good knoldege	positive attitude	female	primeray	married	<5	rural	No
agaga	42	no forma eduction	5	2500	0	N0	yes	yes	yes	yes	yes	yes	yes	Jansen Jansen	yes	yes	yes	agree	agree	agree	agree	agree	agree	agree	Disagree	Agree	Disagree	pfizer	double dose	2	yes	fever, chills ,injection site pain , injection site infection	N0		N0	7	ortodox	farmer		yes		good knoldege	negative attitude	male	no-formal edu	married	<5	rural	No
agaga	29	no forma eduction	3	1500	0	N0	yes	yes	yes	yes	yes	yes	yes	pfizer jansen,asterzeca	yes	yes	yes	agree	agree	agree	agree	agree	Dis agree	Disagree	Disagree	Agree	Agree	pifer and asterzeca	double dose	1	yes	fever, chills ,injection site pain , injection site infection	N0		N0	7	ortodox	house wife		yes		good knoldege	negative attitude	female	no-formal edu	married	<5	rural	No
agaga	29	pimary edcation	3	2000	0	N0	yes	yes	No	No	No	yes	yes		No	yes	yes	agree	agree	agree	agree	agree	agree	agree	agree	Agree	Agree	jansen jansen	double dose	1	yes	fever, chills ,injection site pain , injection site infection	N0		N0	7	ortodox	farmer		yes		poor knowledge	positive attitude	male	primeray	married	<5	rural	No
agaga	35	no forma eduction	2	3000	0	N0	yes	yes	No	yes	yes	yes	yes	pfizer jansen,asterzeca	yes	yes	yes	agree	agree	agree	agree	agree	agree	agree	Disagree	disagree	Agree	jansen jansen	full dose	1	yes	fever, chills ,injection site pain , injection site infection	N0		N0	7	ortodox	farmer		yes		good knoldege	negative attitude	male	no-formal edu	married	<5	rural	No
agaga	36	no forma eduction	2	2300	0	N0	yes	yes	yes	yes	yes	yes	yes	pifer aterzenca	yes	yes	yes	agree	agree	agree	agree	agree	agree	agree	agree	Agree	Agree	jansen jansen	double dose	1	yes	fever, chills ,injection site pain , injection site infection	N0		N0	7	ortodox	farmer		yes		good knoldege	positive attitude	male	no-formal edu	married	<5	rural	No
agaga	39	no forma eduction	5	1250	0	N0	yes	yes	yes	yes	yes	yes	yes	Jansen Jansen	No	No	No	agree	agree	agree	Dis agree	Disagree	agree	agree	agree	disagree	Disagree	jansen jansen	double dose	2	yes	fever, chills ,injection site pain , injection site infection	N0		N0	7	ortodox	farmer		yes		poor knowledge	negative attitude	female	no-formal edu	widowed	<5	rural	No
agaga	30	no forma eduction	4	1250	0	N0	yes	yes	No	No	No	yes	yes	pifer aterzenca	No	yes	yes	agree	agree	agree	agree	agree	agree	Disagree	Disagree	disagree	Agree						N0	fear of injection,fear of adevrse effect,doubts on vaccine effect,personal health	N0	7	ortodox	farmer		No		poor knowledge	negative attitude	male	no-formal edu	married	<5	rural	No
agaga	33	no forma eduction	2	1204	0	N0	yes	No	No	No	No	No	N0		No	No	No	diagree	agree	dis agree	Dis agree	Disagree	Dis agree	Disagree	Disagree	disagree	Disagree						N0	doubts on vaccine effect	N0	3	ortodox	farmer		No		poor knowledge	negative attitude	male	no-formal edu	married	<5	rural	No
agaga	45	no forma eduction	2	1500	0	N0	No	yes	yes	yes	yes	yes	yes	pfizer jansen,asterzeca		yes	yes	agree	agree	agree	agree	agree	Dis agree	agree	Disagree	disagree	Agree	jansen jansen	double dose	2	yes	fever, chills ,injection site pain , injection site infection	N0		N0	3	ortodox	farmer		yes		poor knowledge	negative attitude	male	no-formal edu	married	<5	rural	No
agaga	25	pimary edcation	5	1100	0	N0	No	yes	yes	yes	yes	No	yes	pifer aterzenca	No	yes	yes	agree	agree	agree	agree	agree	agree	agree	agree	Agree	Agree	jansen jansen	double dose	2	yes	fever, chills ,injection site pain , injection site infection	N0		N0	7	ortodox	farmer		yes		good knoldege	positive attitude	female	primeray	married	<5	rural	No
agaga	42	no forma eduction	5	2500	0	N0	yes	yes	yes	yes	yes	yes	yes	Jansen Jansen	yes	yes	yes	agree	agree	agree	agree	agree	agree	agree	Disagree	Agree	Disagree	pfizer	double dose	2	yes	fever, chills ,injection site pain , injection site infection	N0		N0	7	ortodox	farmer		yes		good knoldege	negative attitude	male	no-formal edu	married	<5	rural	No
agaga	29	no forma eduction	3	1500	0	yes	yes	yes	yes	yes	yes	yes	yes	pfizer jansen,asterzeca	yes	yes	yes	agree	agree	agree	agree	agree	Dis agree	Disagree	Disagree	Agree	Agree	pifer and asterzeca	double dose	1	yes	fever, chills ,injection site pain , injection site infection	N0		N0	7	ortodox	house wife		yes		good knoldege	negative attitude	female	no-formal edu	married	<5	rural	No
agaga	29	pimary edcation	3	2000	0	N0	yes	yes	No	No	No	yes	yes		No	yes	yes	agree	agree	agree	agree	agree	agree	agree	agree	Agree	Agree	jansen jansen	double dose	1	yes	fever, chills ,injection site pain , injection site infection	N0		N0	7	ortodox	farmer		yes		poor knowledge	positive attitude	male	primeray	married	<5	rural	No
agaga	35	no forma eduction	2	3000	0	N0	yes	yes	No	yes	yes	yes	yes	pfizer jansen,asterzeca	yes	yes	yes	agree	agree	agree	agree	agree	agree	agree	Disagree	disagree	Agree	jansen jansen	full dose	1	yes	fever, chills ,injection site pain , injection site infection	N0		N0	7	ortodox	farmer		yes		good knoldege	negative attitude	male	no-formal edu	married	<5	rural	No
agaga	36	no forma eduction	2	2300	0	N0	yes	yes	yes	yes	yes	yes	yes	pifer aterzenca	yes	yes	yes	agree	agree	agree	agree	agree	agree	agree	agree	Agree	Agree	jansen jansen	double dose	1	yes	fever, chills ,injection site pain , injection site infection	N0		N0	7	ortodox	farmer		yes		good knoldege	positive attitude	male	no-formal edu	married	<5	rural	No
agaga	39	no forma eduction	5	1250	0	N0	yes	yes	yes	yes	yes	yes	yes	Jansen Jansen	No	No	No	agree	agree	agree	Dis agree	Disagree	agree	agree	agree	disagree	Disagree	jansen jansen	double dose	2	yes	fever, chills ,injection site pain , injection site infection	N0		N0	7	ortodox	farmer		yes		poor knowledge	negative attitude	female	no-formal edu	widowed	<5	rural	No
agaga	30	no forma eduction	4	1250	0	N0	yes	yes	No	No	No	yes	yes	pifer aterzenca	No	yes	yes	agree	agree	agree	agree	agree	agree	Disagree	Disagree	disagree	Agree						N0	fear of injection,fear of adevrse effect,doubts on vaccine effect,personal health	N0	7	ortodox	farmer		No		poor knowledge	negative attitude	male	no-formal edu	married	<5	rural	No
agaga	33	no forma eduction	2	1204	0	N0	yes	No	No	No	No	No	N0		No	No	No	diagree	agree	dis agree	Dis agree	Disagree	Dis agree	Disagree	Disagree	disagree	Disagree						N0	doubts on vaccine effect	N0	3	ortodox	farmer		No		poor knowledge	negative attitude	male	no-formal edu	married	<5	rural	No
[truncated: 3 more columns]
